# Supplementary material for: Expression, purification, and characterization of galactose oxidase of Fusarium sambucinum in E. coli
Source: Protein Expr Purif. 2015 Apr;108:73–9. doi: 10.1016/j.pep.2014.12.010 (PMC4370742; doi:10.1016/j.pep.2014.12.010)
Supplement: Supplementary data — GalOx_F_sambucinum_model. [file mmc1.zip]

Archive with 1 entries (1 files):
- GalOx_F_sambucinum_model.pdb
