# Supplementary material for: Expression, purification, and characterization of galactose oxidase of Fusarium sambucinum in E. coli
Source: Protein Expr Purif. 2015 Apr;108:73–9. doi: 10.1016/j.pep.2014.12.010 (PMC4370742; doi:10.1016/j.pep.2014.12.010)
Supplement: Supplementary data — GalOx_F_sambucinum_model. [file mmc1.zip › GalOx_F_sambucinum_model.pdb]

ATOM      1  N   ALA A   1      34.082   0.259  18.910  1.00  1.76           N  
ATOM      2  CA  ALA A   1      33.815  -0.964  18.132  1.00  1.76           C  
ATOM      3  C   ALA A   1      32.397  -1.508  18.397  1.00  1.76           C  
ATOM      4  O   ALA A   1      31.614  -0.933  19.157  1.00  1.76           O  
ATOM      5  CB  ALA A   1      34.859  -2.022  18.508  1.00  1.76           C  
ATOM      6  H01 ALA A   1      35.131  -2.596  17.622  1.00  1.76           H  
ATOM      7  H02 ALA A   1      34.289   0.011  19.867  1.00  1.76           H  
ATOM      8  H03 ALA A   1      33.880  -0.725  17.071  1.00  1.76           H  
ATOM      9  H04 ALA A   1      34.444  -2.691  19.262  1.00  1.76           H  
ATOM     10  H05 ALA A   1      33.270   0.859  18.885  1.00  1.76           H  
ATOM     11  H06 ALA A   1      35.746  -1.530  18.908  1.00  1.76           H  
ATOM     12  N   SER A   2      32.008  -2.457  17.558  1.00  1.44           N  
ATOM     13  CA  SER A   2      30.746  -3.184  17.747  1.00  1.44           C  
ATOM     14  C   SER A   2      31.081  -4.679  17.743  1.00  1.44           C  
ATOM     15  O   SER A   2      32.249  -5.071  17.816  1.00  1.44           O  
ATOM     16  CB  SER A   2      29.773  -2.777  16.632  1.00  1.44           C  
ATOM     17  OG  SER A   2      28.501  -3.398  16.833  1.00  1.44           O  
ATOM     18  H01 SER A   2      28.230  -3.285  17.747  1.00  1.44           H  
ATOM     19  H02 SER A   2      32.594  -2.686  16.768  1.00  1.44           H  
ATOM     20  H03 SER A   2      30.257  -2.947  18.692  1.00  1.44           H  
ATOM     21  H04 SER A   2      30.178  -3.088  15.669  1.00  1.44           H  
ATOM     22  H05 SER A   2      29.646  -1.695  16.650  1.00  1.44           H  
ATOM     23  N   ALA A   3      30.054  -5.492  17.583  1.00  1.17           N  
ATOM     24  CA  ALA A   3      30.188  -6.936  17.574  1.00  1.17           C  
ATOM     25  C   ALA A   3      28.954  -7.576  16.930  1.00  1.17           C  
ATOM     26  O   ALA A   3      27.871  -6.997  16.843  1.00  1.17           O  
ATOM     27  CB  ALA A   3      30.406  -7.479  18.992  1.00  1.17           C  
ATOM     28  H01 ALA A   3      30.773  -8.504  18.937  1.00  1.17           H  
ATOM     29  H02 ALA A   3      29.135  -5.091  17.462  1.00  1.17           H  
ATOM     30  H03 ALA A   3      31.065  -7.196  16.982  1.00  1.17           H  
ATOM     31  H04 ALA A   3      29.463  -7.459  19.538  1.00  1.17           H  
ATOM     32  H05 ALA A   3      31.138  -6.859  19.509  1.00  1.17           H  
ATOM     33  N   PRO A   4      29.215  -8.692  16.281  1.00  0.91           N  
ATOM     34  CA  PRO A   4      28.154  -9.544  15.726  1.00  0.91           C  
ATOM     35  C   PRO A   4      27.543 -10.425  16.830  1.00  0.91           C  
ATOM     36  O   PRO A   4      28.190 -10.769  17.819  1.00  0.91           O  
ATOM     37  CB  PRO A   4      28.959 -10.366  14.762  1.00  0.91           C  
ATOM     38  CG  PRO A   4      30.189 -10.604  15.640  1.00  0.91           C  
ATOM     39  CD  PRO A   4      30.568  -9.226  16.044  1.00  0.91           C  
ATOM     40  H01 PRO A   4      31.179  -9.215  16.946  1.00  0.91           H  
ATOM     41  H02 PRO A   4      27.311  -9.015  15.283  1.00  0.91           H  
ATOM     42  H03 PRO A   4      29.202  -9.814  13.854  1.00  0.91           H  
ATOM     43  H04 PRO A   4      30.989 -11.084  15.077  1.00  0.91           H  
ATOM     44  H05 PRO A   4      31.178  -8.673  15.330  1.00  0.91           H  
ATOM     45  H06 PRO A   4      28.470 -11.262  14.380  1.00  0.91           H  
ATOM     46  H07 PRO A   4      29.998 -11.267  16.484  1.00  0.91           H  
ATOM     47  N   ILE A   5      26.352 -10.909  16.547  1.00  0.86           N  
ATOM     48  CA  ILE A   5      25.589 -11.704  17.534  1.00  0.86           C  
ATOM     49  C   ILE A   5      25.780 -13.229  17.404  1.00  0.86           C  
ATOM     50  O   ILE A   5      25.262 -13.998  18.211  1.00  0.86           O  
ATOM     51  CB  ILE A   5      24.113 -11.281  17.491  1.00  0.86           C  
ATOM     52  CG1 ILE A   5      23.527 -11.485  16.081  1.00  0.86           C  
ATOM     53  CG2 ILE A   5      23.984  -9.839  18.017  1.00  0.86           C  
ATOM     54  CD1 ILE A   5      22.041 -11.143  15.938  1.00  0.86           C  
ATOM     55  H01 ILE A   5      21.663 -11.549  15.000  1.00  0.86           H  
ATOM     56  H02 ILE A   5      25.951 -10.734  15.637  1.00  0.86           H  
ATOM     57  H03 ILE A   5      25.996 -11.481  18.520  1.00  0.86           H  
ATOM     58  H04 ILE A   5      23.516 -11.915  18.146  1.00  0.86           H  
ATOM     59  H05 ILE A   5      23.661 -12.532  15.807  1.00  0.86           H  
ATOM     60  H06 ILE A   5      24.169  -9.137  17.204  1.00  0.86           H  
ATOM     61  H07 ILE A   5      21.915 -10.060  15.943  1.00  0.86           H  
ATOM     62  H08 ILE A   5      24.061 -10.794  15.428  1.00  0.86           H  
ATOM     63  H09 ILE A   5      24.712  -9.675  18.812  1.00  0.86           H  
ATOM     64  H10 ILE A   5      21.487 -11.577  16.770  1.00  0.86           H  
ATOM     65  H11 ILE A   5      22.978  -9.684  18.408  1.00  0.86           H  
ATOM     66  N   GLY A   6      26.488 -13.638  16.343  1.00  0.89           N  
ATOM     67  CA  GLY A   6      26.768 -15.060  16.074  1.00  0.89           C  
ATOM     68  C   GLY A   6      28.276 -15.323  15.983  1.00  0.89           C  
ATOM     69  O   GLY A   6      29.099 -14.451  16.257  1.00  0.89           O  
ATOM     70  H01 GLY A   6      26.300 -15.343  15.131  1.00  0.89           H  
ATOM     71  H02 GLY A   6      26.844 -12.944  15.701  1.00  0.89           H  
ATOM     72  H03 GLY A   6      26.365 -15.651  16.896  1.00  0.89           H  
ATOM     73  N   SER A   7      28.618 -16.544  15.604  1.00  1.17           N  
ATOM     74  CA  SER A   7      30.030 -16.892  15.353  1.00  1.17           C  
ATOM     75  C   SER A   7      30.266 -17.112  13.859  1.00  1.17           C  
ATOM     76  O   SER A   7      29.389 -17.592  13.138  1.00  1.17           O  
ATOM     77  CB  SER A   7      30.469 -18.109  16.175  1.00  1.17           C  
ATOM     78  OG  SER A   7      29.663 -19.254  15.887  1.00  1.17           O  
ATOM     79  H01 SER A   7      29.464 -19.719  16.703  1.00  1.17           H  
ATOM     80  H02 SER A   7      27.903 -17.247  15.485  1.00  1.17           H  
ATOM     81  H03 SER A   7      30.646 -16.053  15.677  1.00  1.17           H  
ATOM     82  H04 SER A   7      30.382 -17.871  17.235  1.00  1.17           H  
ATOM     83  H05 SER A   7      31.501 -18.343  15.914  1.00  1.17           H  
ATOM     84  N   ALA A   8      31.438 -16.662  13.420  1.00  1.52           N  
ATOM     85  CA  ALA A   8      31.830 -16.684  11.998  1.00  1.52           C  
ATOM     86  C   ALA A   8      31.703 -18.088  11.390  1.00  1.52           C  
ATOM     87  O   ALA A   8      32.007 -19.098  12.028  1.00  1.52           O  
ATOM     88  CB  ALA A   8      33.273 -16.193  11.861  1.00  1.52           C  
ATOM     89  H01 ALA A   8      33.599 -15.754  12.804  1.00  1.52           H  
ATOM     90  H02 ALA A   8      32.091 -16.287  14.093  1.00  1.52           H  
ATOM     91  H03 ALA A   8      31.153 -16.025  11.454  1.00  1.52           H  
ATOM     92  H04 ALA A   8      33.329 -15.443  11.072  1.00  1.52           H  
ATOM     93  H05 ALA A   8      33.920 -17.033  11.609  1.00  1.52           H  
ATOM     94  N   ILE A   9      31.212 -18.101  10.160  1.00  1.85           N  
ATOM     95  CA  ILE A   9      31.057 -19.332   9.362  1.00  1.85           C  
ATOM     96  C   ILE A   9      32.368 -19.527   8.589  1.00  1.85           C  
ATOM     97  O   ILE A   9      32.881 -18.589   7.979  1.00  1.85           O  
ATOM     98  CB  ILE A   9      29.859 -19.198   8.399  1.00  1.85           C  
ATOM     99  CG1 ILE A   9      28.564 -18.959   9.193  1.00  1.85           C  
ATOM    100  CG2 ILE A   9      29.735 -20.431   7.484  1.00  1.85           C  
ATOM    101  CD1 ILE A   9      27.340 -18.631   8.329  1.00  1.85           C  
ATOM    102  H01 ILE A   9      26.988 -19.538   7.838  1.00  1.85           H  
ATOM    103  H02 ILE A   9      30.929 -17.224   9.747  1.00  1.85           H  
ATOM    104  H03 ILE A   9      30.858 -20.194   9.999  1.00  1.85           H  
ATOM    105  H04 ILE A   9      30.031 -18.336   7.755  1.00  1.85           H  
ATOM    106  H05 ILE A   9      28.732 -18.127   9.877  1.00  1.85           H  
ATOM    107  H06 ILE A   9      29.361 -21.277   8.061  1.00  1.85           H  
ATOM    108  H07 ILE A   9      27.614 -17.892   7.576  1.00  1.85           H  
ATOM    109  H08 ILE A   9      28.339 -19.893   9.707  1.00  1.85           H  
ATOM    110  H09 ILE A   9      30.713 -20.677   7.070  1.00  1.85           H  
ATOM    111  H10 ILE A   9      26.547 -18.229   8.960  1.00  1.85           H  
ATOM    112  H11 ILE A   9      29.042 -20.212   6.672  1.00  1.85           H  
ATOM    113  N   SER A  10      32.843 -20.768   8.573  1.00  2.06           N  
ATOM    114  CA  SER A  10      34.045 -21.120   7.793  1.00  2.06           C  
ATOM    115  C   SER A  10      33.797 -20.920   6.291  1.00  2.06           C  
ATOM    116  O   SER A  10      32.827 -21.411   5.714  1.00  2.06           O  
ATOM    117  CB  SER A  10      34.525 -22.541   8.105  1.00  2.06           C  
ATOM    118  OG  SER A  10      33.470 -23.493   7.941  1.00  2.06           O  
ATOM    119  H01 SER A  10      33.224 -23.849   8.798  1.00  2.06           H  
ATOM    120  H02 SER A  10      32.372 -21.485   9.106  1.00  2.06           H  
ATOM    121  H03 SER A  10      34.847 -20.444   8.090  1.00  2.06           H  
ATOM    122  H04 SER A  10      34.881 -22.578   9.134  1.00  2.06           H  
ATOM    123  H05 SER A  10      35.327 -22.793   7.411  1.00  2.06           H  
ATOM    124  N   ARG A  11      34.736 -20.203   5.690  1.00  2.23           N  
ATOM    125  CA  ARG A  11      34.636 -19.774   4.278  1.00  2.23           C  
ATOM    126  C   ARG A  11      35.427 -20.681   3.325  1.00  2.23           C  
ATOM    127  O   ARG A  11      35.798 -20.276   2.227  1.00  2.23           O  
ATOM    128  CB  ARG A  11      35.136 -18.332   4.147  1.00  2.23           C  
ATOM    129  CG  ARG A  11      34.342 -17.353   5.012  1.00  2.23           C  
ATOM    130  CD  ARG A  11      34.862 -15.925   4.865  1.00  2.23           C  
ATOM    131  NE  ARG A  11      36.243 -15.850   5.371  1.00  2.23           N  
ATOM    132  CZ  ARG A  11      37.021 -14.772   5.360  1.00  2.23           C  
ATOM    133  NH1 ARG A  11      36.584 -13.610   4.896  1.00  2.23           N1+
ATOM    134  NH2 ARG A  11      38.278 -14.868   5.770  1.00  2.23           N  
ATOM    135  H01 ARG A  11      38.881 -14.058   5.745  1.00  2.23           H  
ATOM    136  H02 ARG A  11      35.555 -19.938   6.219  1.00  2.23           H  
ATOM    137  H03 ARG A  11      33.587 -19.844   3.991  1.00  2.23           H  
ATOM    138  H04 ARG A  11      35.051 -18.026   3.104  1.00  2.23           H  
ATOM    139  H05 ARG A  11      34.425 -17.655   6.056  1.00  2.23           H  
ATOM    140  H06 ARG A  11      34.228 -15.246   5.436  1.00  2.23           H  
ATOM    141  H07 ARG A  11      36.635 -16.695   5.762  1.00  2.23           H  
ATOM    142  H08 ARG A  11      35.635 -13.525   4.561  1.00  2.23           H  
ATOM    143  H09 ARG A  11      38.633 -15.751   6.107  1.00  2.23           H  
ATOM    144  H10 ARG A  11      36.171 -18.310   4.489  1.00  2.23           H  
ATOM    145  H11 ARG A  11      33.303 -17.373   4.684  1.00  2.23           H  
ATOM    146  H12 ARG A  11      34.845 -15.639   3.813  1.00  2.23           H  
ATOM    147  H13 ARG A  11      37.200 -12.810   4.878  1.00  2.23           H  
ATOM    148  N   ASN A  12      35.599 -21.941   3.729  1.00  2.25           N  
ATOM    149  CA  ASN A  12      36.259 -22.967   2.897  1.00  2.25           C  
ATOM    150  C   ASN A  12      35.524 -23.168   1.564  1.00  2.25           C  
ATOM    151  O   ASN A  12      35.952 -22.696   0.517  1.00  2.25           O  
ATOM    152  CB  ASN A  12      36.330 -24.313   3.628  1.00  2.25           C  
ATOM    153  CG  ASN A  12      37.406 -24.411   4.700  1.00  2.25           C  
ATOM    154  ND2 ASN A  12      37.462 -25.577   5.301  1.00  2.25           N  
ATOM    155  OD1 ASN A  12      38.146 -23.490   5.008  1.00  2.25           O  
ATOM    156  H01 ASN A  12      36.829 -26.316   5.030  1.00  2.25           H  
ATOM    157  H02 ASN A  12      35.263 -22.205   4.644  1.00  2.25           H  
ATOM    158  H03 ASN A  12      37.269 -22.607   2.700  1.00  2.25           H  
ATOM    159  H04 ASN A  12      36.519 -25.090   2.888  1.00  2.25           H  
ATOM    160  H05 ASN A  12      38.139 -25.735   6.034  1.00  2.25           H  
ATOM    161  H06 ASN A  12      35.377 -24.428   4.144  1.00  2.25           H  
ATOM    162  N   ASN A  13      34.382 -23.840   1.675  1.00  2.07           N  
ATOM    163  CA  ASN A  13      33.521 -24.230   0.550  1.00  2.07           C  
ATOM    164  C   ASN A  13      32.887 -23.079  -0.234  1.00  2.07           C  
ATOM    165  O   ASN A  13      32.376 -23.310  -1.323  1.00  2.07           O  
ATOM    166  CB  ASN A  13      32.422 -25.156   1.066  1.00  2.07           C  
ATOM    167  CG  ASN A  13      32.843 -26.625   1.050  1.00  2.07           C  
ATOM    168  ND2 ASN A  13      31.861 -27.476   0.848  1.00  2.07           N  
ATOM    169  OD1 ASN A  13      33.985 -27.005   1.265  1.00  2.07           O  
ATOM    170  H01 ASN A  13      30.922 -27.137   0.697  1.00  2.07           H  
ATOM    171  H02 ASN A  13      34.084 -24.102   2.604  1.00  2.07           H  
ATOM    172  H03 ASN A  13      34.181 -24.725  -0.162  1.00  2.07           H  
ATOM    173  H04 ASN A  13      31.539 -25.037   0.437  1.00  2.07           H  
ATOM    174  H05 ASN A  13      32.046 -28.469   0.844  1.00  2.07           H  
ATOM    175  H06 ASN A  13      32.215 -24.881   2.100  1.00  2.07           H  
ATOM    176  N   TRP A  14      32.845 -21.886   0.349  1.00  1.76           N  
ATOM    177  CA  TRP A  14      32.145 -20.740  -0.260  1.00  1.76           C  
ATOM    178  C   TRP A  14      32.559 -20.448  -1.707  1.00  1.76           C  
ATOM    179  O   TRP A  14      33.703 -20.631  -2.120  1.00  1.76           O  
ATOM    180  CB  TRP A  14      32.395 -19.480   0.564  1.00  1.76           C  
ATOM    181  CG  TRP A  14      31.636 -19.431   1.888  1.00  1.76           C  
ATOM    182  CD1 TRP A  14      31.098 -20.430   2.589  1.00  1.76           C  
ATOM    183  CD2 TRP A  14      31.504 -18.281   2.641  1.00  1.76           C  
ATOM    184  CE2 TRP A  14      30.897 -18.654   3.827  1.00  1.76           C  
ATOM    185  CE3 TRP A  14      31.898 -16.969   2.417  1.00  1.76           C  
ATOM    186  NE1 TRP A  14      30.660 -19.963   3.758  1.00  1.76           N  
ATOM    187  CZ2 TRP A  14      30.700 -17.701   4.819  1.00  1.76           C  
ATOM    188  CZ3 TRP A  14      31.703 -16.020   3.409  1.00  1.76           C  
ATOM    189  CH2 TRP A  14      31.115 -16.390   4.613  1.00  1.76           C  
ATOM    190  H01 TRP A  14      30.978 -15.648   5.400  1.00  1.76           H  
ATOM    191  H02 TRP A  14      33.307 -21.760   1.238  1.00  1.76           H  
ATOM    192  H03 TRP A  14      31.091 -21.017  -0.271  1.00  1.76           H  
ATOM    193  H04 TRP A  14      32.098 -18.617  -0.032  1.00  1.76           H  
ATOM    194  H05 TRP A  14      31.028 -21.466   2.258  1.00  1.76           H  
ATOM    195  H06 TRP A  14      32.357 -16.687   1.469  1.00  1.76           H  
ATOM    196  H07 TRP A  14      30.218 -20.515   4.479  1.00  1.76           H  
ATOM    197  H08 TRP A  14      30.221 -17.981   5.757  1.00  1.76           H  
ATOM    198  H09 TRP A  14      32.010 -14.987   3.245  1.00  1.76           H  
ATOM    199  H10 TRP A  14      33.456 -19.478   0.814  1.00  1.76           H  
ATOM    200  N   ALA A  15      31.555 -20.002  -2.450  1.00  1.44           N  
ATOM    201  CA  ALA A  15      31.711 -19.493  -3.823  1.00  1.44           C  
ATOM    202  C   ALA A  15      31.046 -18.116  -3.883  1.00  1.44           C  
ATOM    203  O   ALA A  15      29.903 -17.956  -3.454  1.00  1.44           O  
ATOM    204  CB  ALA A  15      31.030 -20.434  -4.817  1.00  1.44           C  
ATOM    205  H01 ALA A  15      30.788 -21.374  -4.321  1.00  1.44           H  
ATOM    206  H02 ALA A  15      30.628 -20.012  -2.050  1.00  1.44           H  
ATOM    207  H03 ALA A  15      32.767 -19.427  -4.083  1.00  1.44           H  
ATOM    208  H04 ALA A  15      31.701 -20.627  -5.654  1.00  1.44           H  
ATOM    209  H05 ALA A  15      30.114 -19.972  -5.185  1.00  1.44           H  
ATOM    210  N   VAL A  16      31.795 -17.143  -4.379  1.00  1.04           N  
ATOM    211  CA  VAL A  16      31.359 -15.732  -4.367  1.00  1.04           C  
ATOM    212  C   VAL A  16      31.212 -15.158  -5.784  1.00  1.04           C  
ATOM    213  O   VAL A  16      31.999 -15.464  -6.678  1.00  1.04           O  
ATOM    214  CB  VAL A  16      32.309 -14.871  -3.513  1.00  1.04           C  
ATOM    215  CG1 VAL A  16      32.265 -15.306  -2.044  1.00  1.04           C  
ATOM    216  CG2 VAL A  16      33.759 -14.893  -4.020  1.00  1.04           C  
ATOM    217  H01 VAL A  16      34.049 -13.891  -4.336  1.00  1.04           H  
ATOM    218  H02 VAL A  16      32.694 -17.373  -4.778  1.00  1.04           H  
ATOM    219  H03 VAL A  16      30.369 -15.704  -3.911  1.00  1.04           H  
ATOM    220  H04 VAL A  16      31.952 -13.845  -3.602  1.00  1.04           H  
ATOM    221  H05 VAL A  16      33.132 -14.905  -1.520  1.00  1.04           H  
ATOM    222  H06 VAL A  16      33.839 -15.579  -4.864  1.00  1.04           H  
ATOM    223  H07 VAL A  16      32.276 -16.394  -1.986  1.00  1.04           H  
ATOM    224  H08 VAL A  16      34.419 -15.226  -3.218  1.00  1.04           H  
ATOM    225  H09 VAL A  16      31.354 -14.927  -1.581  1.00  1.04           H  
ATOM    226  N   THR A  17      30.256 -14.249  -5.904  1.00  0.80           N  
ATOM    227  CA  THR A  17      29.959 -13.549  -7.170  1.00  0.80           C  
ATOM    228  C   THR A  17      29.957 -12.045  -6.884  1.00  0.80           C  
ATOM    229  O   THR A  17      29.385 -11.593  -5.893  1.00  0.80           O  
ATOM    230  CB  THR A  17      28.567 -13.927  -7.699  1.00  0.80           C  
ATOM    231  CG2 THR A  17      28.412 -13.537  -9.173  1.00  0.80           C  
ATOM    232  OG1 THR A  17      28.346 -15.334  -7.566  1.00  0.80           O  
ATOM    233  H01 THR A  17      28.323 -15.568  -6.635  1.00  0.80           H  
ATOM    234  H02 THR A  17      29.703 -14.024  -5.090  1.00  0.80           H  
ATOM    235  H03 THR A  17      30.708 -13.827  -7.912  1.00  0.80           H  
ATOM    236  H04 THR A  17      27.832 -13.381  -7.107  1.00  0.80           H  
ATOM    237  H05 THR A  17      27.928 -14.349  -9.715  1.00  0.80           H  
ATOM    238  H06 THR A  17      29.395 -13.346  -9.604  1.00  0.80           H  
ATOM    239  H07 THR A  17      27.802 -12.637  -9.248  1.00  0.80           H  
ATOM    240  N   CYS A  18      30.575 -11.302  -7.789  1.00  0.76           N  
ATOM    241  CA  CYS A  18      30.546  -9.831  -7.751  1.00  0.76           C  
ATOM    242  C   CYS A  18      30.049  -9.312  -9.100  1.00  0.76           C  
ATOM    243  O   CYS A  18      30.215  -9.976 -10.121  1.00  0.76           O  
ATOM    244  CB  CYS A  18      31.944  -9.290  -7.458  1.00  0.76           C  
ATOM    245  SG  CYS A  18      32.540  -9.641  -5.765  1.00  0.76           S  
ATOM    246  H01 CYS A  18      31.930  -8.209  -7.600  1.00  0.76           H  
ATOM    247  H02 CYS A  18      31.084 -11.761  -8.531  1.00  0.76           H  
ATOM    248  H03 CYS A  18      29.874  -9.494  -6.962  1.00  0.76           H  
ATOM    249  H04 CYS A  18      32.626  -9.795  -8.142  1.00  0.76           H  
ATOM    250  N   ASP A  19      29.394  -8.158  -9.081  1.00  1.09           N  
ATOM    251  CA  ASP A  19      28.938  -7.535 -10.343  1.00  1.09           C  
ATOM    252  C   ASP A  19      30.117  -7.082 -11.227  1.00  1.09           C  
ATOM    253  O   ASP A  19      30.080  -7.227 -12.444  1.00  1.09           O  
ATOM    254  CB  ASP A  19      27.940  -6.404 -10.089  1.00  1.09           C  
ATOM    255  CG  ASP A  19      28.516  -5.197  -9.353  1.00  1.09           C  
ATOM    256  OD1 ASP A  19      29.332  -5.381  -8.412  1.00  1.09           O  
ATOM    257  OD2 ASP A  19      28.102  -4.098  -9.739  1.00  1.09           O1-
ATOM    258  H01 ASP A  19      27.117  -6.803  -9.496  1.00  1.09           H  
ATOM    259  H02 ASP A  19      29.206  -7.702  -8.200  1.00  1.09           H  
ATOM    260  H03 ASP A  19      28.409  -8.305 -10.904  1.00  1.09           H  
ATOM    261  H04 ASP A  19      27.627  -6.045 -11.069  1.00  1.09           H  
ATOM    262  N   SER A  20      31.142  -6.543 -10.575  1.00  1.36           N  
ATOM    263  CA  SER A  20      32.431  -6.204 -11.210  1.00  1.36           C  
ATOM    264  C   SER A  20      33.534  -6.701 -10.280  1.00  1.36           C  
ATOM    265  O   SER A  20      33.277  -6.985  -9.113  1.00  1.36           O  
ATOM    266  CB  SER A  20      32.655  -4.693 -11.308  1.00  1.36           C  
ATOM    267  OG  SER A  20      31.503  -3.988 -11.755  1.00  1.36           O  
ATOM    268  H01 SER A  20      31.211  -4.350 -12.595  1.00  1.36           H  
ATOM    269  H02 SER A  20      31.033  -6.355  -9.589  1.00  1.36           H  
ATOM    270  H03 SER A  20      32.435  -6.645 -12.207  1.00  1.36           H  
ATOM    271  H04 SER A  20      33.470  -4.507 -12.007  1.00  1.36           H  
ATOM    272  H05 SER A  20      32.889  -4.333 -10.306  1.00  1.36           H  
ATOM    273  N   ALA A  21      34.762  -6.650 -10.777  1.00  1.66           N  
ATOM    274  CA  ALA A  21      35.981  -6.870  -9.979  1.00  1.66           C  
ATOM    275  C   ALA A  21      37.174  -6.550 -10.873  1.00  1.66           C  
ATOM    276  O   ALA A  21      37.286  -7.100 -11.968  1.00  1.66           O  
ATOM    277  CB  ALA A  21      36.098  -8.324  -9.503  1.00  1.66           C  
ATOM    278  H01 ALA A  21      36.322  -8.968 -10.353  1.00  1.66           H  
ATOM    279  H02 ALA A  21      34.868  -6.448 -11.761  1.00  1.66           H  
ATOM    280  H03 ALA A  21      35.947  -6.234  -9.095  1.00  1.66           H  
ATOM    281  H04 ALA A  21      35.157  -8.635  -9.049  1.00  1.66           H  
ATOM    282  H05 ALA A  21      36.899  -8.402  -8.768  1.00  1.66           H  
ATOM    283  N   GLN A  22      37.936  -5.536 -10.485  1.00  1.84           N  
ATOM    284  CA  GLN A  22      39.154  -5.223 -11.241  1.00  1.84           C  
ATOM    285  C   GLN A  22      40.264  -6.232 -10.928  1.00  1.84           C  
ATOM    286  O   GLN A  22      40.337  -6.703  -9.797  1.00  1.84           O  
ATOM    287  CB  GLN A  22      39.633  -3.790 -11.036  1.00  1.84           C  
ATOM    288  CG  GLN A  22      38.923  -2.925 -12.068  1.00  1.84           C  
ATOM    289  CD  GLN A  22      39.853  -1.916 -12.732  1.00  1.84           C  
ATOM    290  NE2 GLN A  22      39.554  -1.619 -13.965  1.00  1.84           N  
ATOM    291  OE1 GLN A  22      40.799  -1.385 -12.177  1.00  1.84           O  
ATOM    292  H01 GLN A  22      38.761  -2.057 -14.412  1.00  1.84           H  
ATOM    293  H02 GLN A  22      37.681  -4.985  -9.678  1.00  1.84           H  
ATOM    294  H03 GLN A  22      38.896  -5.307 -12.297  1.00  1.84           H  
ATOM    295  H04 GLN A  22      40.712  -3.732 -11.178  1.00  1.84           H  
ATOM    296  H05 GLN A  22      38.116  -2.384 -11.574  1.00  1.84           H  
ATOM    297  H06 GLN A  22      40.115  -0.951 -14.474  1.00  1.84           H  
ATOM    298  H07 GLN A  22      39.409  -3.448 -10.026  1.00  1.84           H  
ATOM    299  H08 GLN A  22      38.546  -3.587 -12.848  1.00  1.84           H  
ATOM    300  N   PRO A  23      41.048  -6.628 -11.935  1.00  1.93           N  
ATOM    301  CA  PRO A  23      42.133  -7.614 -11.770  1.00  1.93           C  
ATOM    302  C   PRO A  23      43.141  -7.124 -10.721  1.00  1.93           C  
ATOM    303  O   PRO A  23      43.561  -5.971 -10.743  1.00  1.93           O  
ATOM    304  CB  PRO A  23      42.756  -7.725 -13.161  1.00  1.93           C  
ATOM    305  CG  PRO A  23      42.477  -6.360 -13.792  1.00  1.93           C  
ATOM    306  CD  PRO A  23      41.073  -6.043 -13.291  1.00  1.93           C  
ATOM    307  H01 PRO A  23      40.906  -4.967 -13.254  1.00  1.93           H  
ATOM    308  H02 PRO A  23      41.785  -8.583 -11.411  1.00  1.93           H  
ATOM    309  H03 PRO A  23      42.286  -8.523 -13.736  1.00  1.93           H  
ATOM    310  H04 PRO A  23      42.504  -6.416 -14.880  1.00  1.93           H  
ATOM    311  H05 PRO A  23      40.292  -6.442 -13.939  1.00  1.93           H  
ATOM    312  H06 PRO A  23      43.818  -7.967 -13.130  1.00  1.93           H  
ATOM    313  H07 PRO A  23      43.213  -5.601 -13.527  1.00  1.93           H  
ATOM    314  N   GLY A  24      43.309  -7.967  -9.701  1.00  1.84           N  
ATOM    315  CA  GLY A  24      44.076  -7.613  -8.487  1.00  1.84           C  
ATOM    316  C   GLY A  24      43.130  -7.357  -7.301  1.00  1.84           C  
ATOM    317  O   GLY A  24      43.502  -7.457  -6.139  1.00  1.84           O  
ATOM    318  H01 GLY A  24      44.659  -6.713  -8.681  1.00  1.84           H  
ATOM    319  H02 GLY A  24      42.895  -8.886  -9.760  1.00  1.84           H  
ATOM    320  H03 GLY A  24      44.736  -8.443  -8.235  1.00  1.84           H  
ATOM    321  N   ASN A  25      41.884  -7.052  -7.642  1.00  1.87           N  
ATOM    322  CA  ASN A  25      40.779  -6.767  -6.715  1.00  1.87           C  
ATOM    323  C   ASN A  25      39.619  -7.739  -6.940  1.00  1.87           C  
ATOM    324  O   ASN A  25      38.446  -7.366  -6.985  1.00  1.87           O  
ATOM    325  CB  ASN A  25      40.344  -5.317  -6.951  1.00  1.87           C  
ATOM    326  CG  ASN A  25      41.462  -4.323  -6.641  1.00  1.87           C  
ATOM    327  ND2 ASN A  25      42.251  -4.654  -5.640  1.00  1.87           N  
ATOM    328  OD1 ASN A  25      41.650  -3.320  -7.316  1.00  1.87           O  
ATOM    329  H01 ASN A  25      42.080  -5.504  -5.122  1.00  1.87           H  
ATOM    330  H02 ASN A  25      41.676  -7.012  -8.629  1.00  1.87           H  
ATOM    331  H03 ASN A  25      41.101  -6.897  -5.682  1.00  1.87           H  
ATOM    332  H04 ASN A  25      39.490  -5.097  -6.311  1.00  1.87           H  
ATOM    333  H05 ASN A  25      43.027  -4.058  -5.390  1.00  1.87           H  
ATOM    334  H06 ASN A  25      40.085  -5.212  -8.005  1.00  1.87           H  
ATOM    335  N   GLU A  26      39.997  -9.002  -7.125  1.00  1.78           N  
ATOM    336  CA  GLU A  26      39.040 -10.093  -7.368  1.00  1.78           C  
ATOM    337  C   GLU A  26      37.999 -10.160  -6.250  1.00  1.78           C  
ATOM    338  O   GLU A  26      38.282  -9.890  -5.083  1.00  1.78           O  
ATOM    339  CB  GLU A  26      39.731 -11.457  -7.463  1.00  1.78           C  
ATOM    340  CG  GLU A  26      40.529 -11.691  -8.751  1.00  1.78           C  
ATOM    341  CD  GLU A  26      41.809 -10.858  -8.858  1.00  1.78           C  
ATOM    342  OE1 GLU A  26      42.354 -10.456  -7.813  1.00  1.78           O  
ATOM    343  OE2 GLU A  26      42.175 -10.523 -10.003  1.00  1.78           O1-
ATOM    344  H01 GLU A  26      39.889 -11.446  -9.599  1.00  1.78           H  
ATOM    345  H02 GLU A  26      40.983  -9.221  -7.097  1.00  1.78           H  
ATOM    346  H03 GLU A  26      38.559  -9.873  -8.321  1.00  1.78           H  
ATOM    347  H04 GLU A  26      38.966 -12.230  -7.393  1.00  1.78           H  
ATOM    348  H05 GLU A  26      40.837 -12.737  -8.742  1.00  1.78           H  
ATOM    349  H06 GLU A  26      40.453 -11.490  -6.647  1.00  1.78           H  
ATOM    350  N   CYS A  27      36.834 -10.661  -6.637  1.00  1.68           N  
ATOM    351  CA  CYS A  27      35.696 -10.880  -5.724  1.00  1.68           C  
ATOM    352  C   CYS A  27      36.118 -11.668  -4.471  1.00  1.68           C  
ATOM    353  O   CYS A  27      35.776 -11.295  -3.350  1.00  1.68           O  
ATOM    354  CB  CYS A  27      34.642 -11.673  -6.497  1.00  1.68           C  
ATOM    355  SG  CYS A  27      32.985 -11.630  -5.729  1.00  1.68           S  
ATOM    356  H01 CYS A  27      34.967 -12.712  -6.558  1.00  1.68           H  
ATOM    357  H02 CYS A  27      36.719 -10.906  -7.610  1.00  1.68           H  
ATOM    358  H03 CYS A  27      35.308  -9.919  -5.386  1.00  1.68           H  
ATOM    359  H04 CYS A  27      34.551 -11.210  -7.479  1.00  1.68           H  
ATOM    360  N   ASN A  28      37.025 -12.623  -4.676  1.00  1.69           N  
ATOM    361  CA  ASN A  28      37.526 -13.501  -3.604  1.00  1.69           C  
ATOM    362  C   ASN A  28      38.576 -12.881  -2.667  1.00  1.69           C  
ATOM    363  O   ASN A  28      38.830 -13.447  -1.605  1.00  1.69           O  
ATOM    364  CB  ASN A  28      38.026 -14.834  -4.167  1.00  1.69           C  
ATOM    365  CG  ASN A  28      39.364 -14.743  -4.904  1.00  1.69           C  
ATOM    366  ND2 ASN A  28      40.146 -15.786  -4.763  1.00  1.69           N  
ATOM    367  OD1 ASN A  28      39.686 -13.780  -5.585  1.00  1.69           O  
ATOM    368  H01 ASN A  28      39.848 -16.568  -4.197  1.00  1.69           H  
ATOM    369  H02 ASN A  28      37.386 -12.751  -5.611  1.00  1.69           H  
ATOM    370  H03 ASN A  28      36.654 -13.668  -2.971  1.00  1.69           H  
ATOM    371  H04 ASN A  28      37.278 -15.214  -4.862  1.00  1.69           H  
ATOM    372  H05 ASN A  28      41.046 -15.808  -5.221  1.00  1.69           H  
ATOM    373  H06 ASN A  28      38.184 -15.494  -3.314  1.00  1.69           H  
ATOM    374  N   LYS A  29      39.127 -11.713  -3.012  1.00  1.70           N  
ATOM    375  CA  LYS A  29      39.994 -10.967  -2.069  1.00  1.70           C  
ATOM    376  C   LYS A  29      39.228 -10.655  -0.781  1.00  1.70           C  
ATOM    377  O   LYS A  29      39.791 -10.612   0.304  1.00  1.70           O  
ATOM    378  CB  LYS A  29      40.439  -9.608  -2.611  1.00  1.70           C  
ATOM    379  CG  LYS A  29      41.206  -9.625  -3.931  1.00  1.70           C  
ATOM    380  CD  LYS A  29      42.368 -10.614  -3.906  1.00  1.70           C  
ATOM    381  CE  LYS A  29      43.351 -10.262  -5.011  1.00  1.70           C  
ATOM    382  NZ  LYS A  29      44.244 -11.382  -5.315  1.00  1.70           N1+
ATOM    383  H01 LYS A  29      44.430 -11.405  -6.307  1.00  1.70           H  
ATOM    384  H02 LYS A  29      38.950 -11.332  -3.931  1.00  1.70           H  
ATOM    385  H03 LYS A  29      40.860 -11.609  -1.906  1.00  1.70           H  
ATOM    386  H04 LYS A  29      41.078  -9.143  -1.860  1.00  1.70           H  
ATOM    387  H05 LYS A  29      41.598  -8.626  -4.124  1.00  1.70           H  
ATOM    388  H06 LYS A  29      41.990 -11.625  -4.062  1.00  1.70           H  
ATOM    389  H07 LYS A  29      43.949  -9.408  -4.694  1.00  1.70           H  
ATOM    390  H08 LYS A  29      43.807 -12.248  -5.034  1.00  1.70           H  
ATOM    391  H09 LYS A  29      39.519  -9.062  -2.817  1.00  1.70           H  
ATOM    392  H10 LYS A  29      40.517  -9.937  -4.716  1.00  1.70           H  
ATOM    393  H11 LYS A  29      42.871 -10.562  -2.940  1.00  1.70           H  
ATOM    394  H12 LYS A  29      42.782 -10.026  -5.910  1.00  1.70           H  
ATOM    395  H13 LYS A  29      45.112 -11.266  -4.813  1.00  1.70           H  
ATOM    396  N   ALA A  30      37.913 -10.548  -0.937  1.00  1.52           N  
ATOM    397  CA  ALA A  30      36.989 -10.268   0.167  1.00  1.52           C  
ATOM    398  C   ALA A  30      36.894 -11.410   1.194  1.00  1.52           C  
ATOM    399  O   ALA A  30      36.470 -11.185   2.325  1.00  1.52           O  
ATOM    400  CB  ALA A  30      35.621  -9.934  -0.415  1.00  1.52           C  
ATOM    401  H01 ALA A  30      35.242 -10.792  -0.970  1.00  1.52           H  
ATOM    402  H02 ALA A  30      37.530 -10.666  -1.864  1.00  1.52           H  
ATOM    403  H03 ALA A  30      37.382  -9.417   0.724  1.00  1.52           H  
ATOM    404  H04 ALA A  30      35.709  -9.078  -1.085  1.00  1.52           H  
ATOM    405  H05 ALA A  30      34.932  -9.692   0.394  1.00  1.52           H  
ATOM    406  N   ILE A  31      37.223 -12.634   0.784  1.00  1.63           N  
ATOM    407  CA  ILE A  31      37.164 -13.806   1.684  1.00  1.63           C  
ATOM    408  C   ILE A  31      38.505 -14.554   1.806  1.00  1.63           C  
ATOM    409  O   ILE A  31      38.555 -15.772   1.968  1.00  1.63           O  
ATOM    410  CB  ILE A  31      36.051 -14.788   1.267  1.00  1.63           C  
ATOM    411  CG1 ILE A  31      36.331 -15.424  -0.105  1.00  1.63           C  
ATOM    412  CG2 ILE A  31      34.678 -14.104   1.307  1.00  1.63           C  
ATOM    413  CD1 ILE A  31      35.531 -16.710  -0.335  1.00  1.63           C  
ATOM    414  H01 ILE A  31      35.325 -17.186   0.623  1.00  1.63           H  
ATOM    415  H02 ILE A  31      37.522 -12.766  -0.172  1.00  1.63           H  
ATOM    416  H03 ILE A  31      36.932 -13.400   2.668  1.00  1.63           H  
ATOM    417  H04 ILE A  31      36.040 -15.602   1.992  1.00  1.63           H  
ATOM    418  H05 ILE A  31      37.394 -15.657  -0.172  1.00  1.63           H  
ATOM    419  H06 ILE A  31      34.356 -13.874   0.291  1.00  1.63           H  
ATOM    420  H07 ILE A  31      36.107 -17.390  -0.963  1.00  1.63           H  
ATOM    421  H08 ILE A  31      36.028 -14.707  -0.868  1.00  1.63           H  
ATOM    422  H09 ILE A  31      34.747 -13.182   1.884  1.00  1.63           H  
ATOM    423  H10 ILE A  31      34.590 -16.468  -0.830  1.00  1.63           H  
ATOM    424  H11 ILE A  31      33.954 -14.771   1.775  1.00  1.63           H  
ATOM    425  N   ASP A  32      39.607 -13.827   1.693  1.00  1.75           N  
ATOM    426  CA  ASP A  32      40.914 -14.504   1.734  1.00  1.75           C  
ATOM    427  C   ASP A  32      41.549 -14.566   3.131  1.00  1.75           C  
ATOM    428  O   ASP A  32      42.484 -15.329   3.362  1.00  1.75           O  
ATOM    429  CB  ASP A  32      41.827 -13.928   0.656  1.00  1.75           C  
ATOM    430  CG  ASP A  32      42.195 -12.461   0.825  1.00  1.75           C  
ATOM    431  OD1 ASP A  32      41.597 -11.781   1.683  1.00  1.75           O  
ATOM    432  OD2 ASP A  32      43.194 -12.157   0.153  1.00  1.75           O1-
ATOM    433  H01 ASP A  32      41.326 -14.041  -0.305  1.00  1.75           H  
ATOM    434  H02 ASP A  32      39.551 -12.825   1.581  1.00  1.75           H  
ATOM    435  H03 ASP A  32      40.750 -15.556   1.503  1.00  1.75           H  
ATOM    436  H04 ASP A  32      42.763 -14.482   0.730  1.00  1.75           H  
ATOM    437  N   GLY A  33      41.005 -13.748   4.041  1.00  1.83           N  
ATOM    438  CA  GLY A  33      41.498 -13.631   5.426  1.00  1.83           C  
ATOM    439  C   GLY A  33      42.713 -12.699   5.522  1.00  1.83           C  
ATOM    440  O   GLY A  33      43.364 -12.613   6.561  1.00  1.83           O  
ATOM    441  H01 GLY A  33      41.782 -14.620   5.785  1.00  1.83           H  
ATOM    442  H02 GLY A  33      40.216 -13.182   3.764  1.00  1.83           H  
ATOM    443  H03 GLY A  33      40.699 -13.209   6.035  1.00  1.83           H  
ATOM    444  N   ASN A  34      42.894 -11.903   4.472  1.00  1.98           N  
ATOM    445  CA  ASN A  34      43.965 -10.912   4.395  1.00  1.98           C  
ATOM    446  C   ASN A  34      43.320  -9.531   4.267  1.00  1.98           C  
ATOM    447  O   ASN A  34      42.750  -9.163   3.244  1.00  1.98           O  
ATOM    448  CB  ASN A  34      44.868 -11.239   3.204  1.00  1.98           C  
ATOM    449  CG  ASN A  34      46.170 -10.441   3.265  1.00  1.98           C  
ATOM    450  ND2 ASN A  34      47.255 -11.111   2.950  1.00  1.98           N  
ATOM    451  OD1 ASN A  34      46.213  -9.272   3.629  1.00  1.98           O  
ATOM    452  H01 ASN A  34      47.188 -12.080   2.673  1.00  1.98           H  
ATOM    453  H02 ASN A  34      42.260 -11.988   3.690  1.00  1.98           H  
ATOM    454  H03 ASN A  34      44.588 -10.924   5.289  1.00  1.98           H  
ATOM    455  H04 ASN A  34      44.343 -10.995   2.281  1.00  1.98           H  
ATOM    456  H05 ASN A  34      48.157 -10.657   2.984  1.00  1.98           H  
ATOM    457  H06 ASN A  34      45.111 -12.301   3.236  1.00  1.98           H  
ATOM    458  N   ARG A  35      43.395  -8.803   5.373  1.00  2.19           N  
ATOM    459  CA  ARG A  35      42.843  -7.436   5.487  1.00  2.19           C  
ATOM    460  C   ARG A  35      43.510  -6.427   4.536  1.00  2.19           C  
ATOM    461  O   ARG A  35      43.003  -5.325   4.329  1.00  2.19           O  
ATOM    462  CB  ARG A  35      42.967  -6.956   6.931  1.00  2.19           C  
ATOM    463  CG  ARG A  35      42.177  -7.855   7.884  1.00  2.19           C  
ATOM    464  CD  ARG A  35      42.287  -7.316   9.305  1.00  2.19           C  
ATOM    465  NE  ARG A  35      41.425  -8.083  10.223  1.00  2.19           N  
ATOM    466  CZ  ARG A  35      41.346  -7.878  11.539  1.00  2.19           C  
ATOM    467  NH1 ARG A  35      42.070  -6.931  12.124  1.00  2.19           N1+
ATOM    468  NH2 ARG A  35      40.540  -8.617  12.291  1.00  2.19           N  
ATOM    469  H01 ARG A  35      40.487  -8.454  13.286  1.00  2.19           H  
ATOM    470  H02 ARG A  35      43.853  -9.203   6.179  1.00  2.19           H  
ATOM    471  H03 ARG A  35      41.795  -7.490   5.191  1.00  2.19           H  
ATOM    472  H04 ARG A  35      42.584  -5.938   7.002  1.00  2.19           H  
ATOM    473  H05 ARG A  35      42.580  -8.867   7.847  1.00  2.19           H  
ATOM    474  H06 ARG A  35      41.981  -6.270   9.316  1.00  2.19           H  
ATOM    475  H07 ARG A  35      40.854  -8.816   9.827  1.00  2.19           H  
ATOM    476  H08 ARG A  35      42.690  -6.356  11.572  1.00  2.19           H  
ATOM    477  H09 ARG A  35      39.979  -9.343  11.868  1.00  2.19           H  
ATOM    478  H10 ARG A  35      44.018  -6.991   7.217  1.00  2.19           H  
ATOM    479  H11 ARG A  35      41.130  -7.869   7.583  1.00  2.19           H  
ATOM    480  H12 ARG A  35      43.321  -7.411   9.636  1.00  2.19           H  
ATOM    481  H13 ARG A  35      42.001  -6.786  13.121  1.00  2.19           H  
ATOM    482  N   ASP A  36      44.689  -6.797   4.032  1.00  2.08           N  
ATOM    483  CA  ASP A  36      45.414  -5.989   3.037  1.00  2.08           C  
ATOM    484  C   ASP A  36      44.847  -6.093   1.617  1.00  2.08           C  
ATOM    485  O   ASP A  36      45.093  -5.224   0.782  1.00  2.08           O  
ATOM    486  CB  ASP A  36      46.910  -6.312   3.034  1.00  2.08           C  
ATOM    487  CG  ASP A  36      47.609  -5.766   4.284  1.00  2.08           C  
ATOM    488  OD1 ASP A  36      47.129  -4.743   4.822  1.00  2.08           O  
ATOM    489  OD2 ASP A  36      48.636  -6.370   4.659  1.00  2.08           O1-
ATOM    490  H01 ASP A  36      47.367  -5.867   2.150  1.00  2.08           H  
ATOM    491  H02 ASP A  36      45.100  -7.665   4.345  1.00  2.08           H  
ATOM    492  H03 ASP A  36      45.270  -4.956   3.353  1.00  2.08           H  
ATOM    493  H04 ASP A  36      47.024  -7.396   3.027  1.00  2.08           H  
ATOM    494  N   THR A  37      44.087  -7.146   1.369  1.00  1.95           N  
ATOM    495  CA  THR A  37      43.534  -7.401   0.026  1.00  1.95           C  
ATOM    496  C   THR A  37      42.013  -7.257   0.072  1.00  1.95           C  
ATOM    497  O   THR A  37      41.356  -7.776   0.970  1.00  1.95           O  
ATOM    498  CB  THR A  37      43.891  -8.816  -0.415  1.00  1.95           C  
ATOM    499  CG2 THR A  37      45.404  -9.042  -0.537  1.00  1.95           C  
ATOM    500  OG1 THR A  37      43.388  -9.674   0.598  1.00  1.95           O  
ATOM    501  H01 THR A  37      43.368  -9.204   1.435  1.00  1.95           H  
ATOM    502  H02 THR A  37      43.880  -7.792   2.118  1.00  1.95           H  
ATOM    503  H03 THR A  37      43.952  -6.684  -0.681  1.00  1.95           H  
ATOM    504  H04 THR A  37      43.467  -9.005  -1.401  1.00  1.95           H  
ATOM    505  H05 THR A  37      45.743  -8.712  -1.519  1.00  1.95           H  
ATOM    506  H06 THR A  37      45.625 -10.102  -0.413  1.00  1.95           H  
ATOM    507  H07 THR A  37      45.919  -8.472   0.236  1.00  1.95           H  
ATOM    508  N   PHE A  38      41.516  -6.575  -0.943  1.00  1.82           N  
ATOM    509  CA  PHE A  38      40.093  -6.216  -1.044  1.00  1.82           C  
ATOM    510  C   PHE A  38      39.563  -6.367  -2.469  1.00  1.82           C  
ATOM    511  O   PHE A  38      40.291  -6.183  -3.447  1.00  1.82           O  
ATOM    512  CB  PHE A  38      39.896  -4.774  -0.559  1.00  1.82           C  
ATOM    513  CG  PHE A  38      40.783  -3.753  -1.269  1.00  1.82           C  
ATOM    514  CD1 PHE A  38      42.016  -3.422  -0.722  1.00  1.82           C  
ATOM    515  CD2 PHE A  38      40.305  -3.091  -2.392  1.00  1.82           C  
ATOM    516  CE1 PHE A  38      42.768  -2.402  -1.289  1.00  1.82           C  
ATOM    517  CE2 PHE A  38      41.056  -2.068  -2.952  1.00  1.82           C  
ATOM    518  CZ  PHE A  38      42.285  -1.725  -2.402  1.00  1.82           C  
ATOM    519  H01 PHE A  38      42.873  -0.921  -2.846  1.00  1.82           H  
ATOM    520  H02 PHE A  38      42.140  -6.287  -1.683  1.00  1.82           H  
ATOM    521  H03 PHE A  38      39.527  -6.903  -0.414  1.00  1.82           H  
ATOM    522  H04 PHE A  38      40.116  -4.737   0.508  1.00  1.82           H  
ATOM    523  H05 PHE A  38      42.391  -3.960   0.148  1.00  1.82           H  
ATOM    524  H06 PHE A  38      39.347  -3.373  -2.830  1.00  1.82           H  
ATOM    525  H07 PHE A  38      43.734  -2.133  -0.862  1.00  1.82           H  
ATOM    526  H08 PHE A  38      40.682  -1.533  -3.825  1.00  1.82           H  
ATOM    527  H09 PHE A  38      38.864  -4.504  -0.783  1.00  1.82           H  
ATOM    528  N   TRP A  39      38.309  -6.797  -2.536  1.00  1.68           N  
ATOM    529  CA  TRP A  39      37.519  -6.725  -3.775  1.00  1.68           C  
ATOM    530  C   TRP A  39      37.254  -5.244  -4.079  1.00  1.68           C  
ATOM    531  O   TRP A  39      37.060  -4.444  -3.164  1.00  1.68           O  
ATOM    532  CB  TRP A  39      36.200  -7.478  -3.567  1.00  1.68           C  
ATOM    533  CG  TRP A  39      35.171  -7.211  -4.671  1.00  1.68           C  
ATOM    534  CD1 TRP A  39      35.339  -7.345  -5.983  1.00  1.68           C  
ATOM    535  CD2 TRP A  39      33.915  -6.661  -4.474  1.00  1.68           C  
ATOM    536  CE2 TRP A  39      33.351  -6.499  -5.727  1.00  1.68           C  
ATOM    537  CE3 TRP A  39      33.212  -6.294  -3.338  1.00  1.68           C  
ATOM    538  NE1 TRP A  39      34.251  -6.915  -6.610  1.00  1.68           N  
ATOM    539  CZ2 TRP A  39      32.061  -5.997  -5.854  1.00  1.68           C  
ATOM    540  CZ3 TRP A  39      31.929  -5.773  -3.466  1.00  1.68           C  
ATOM    541  CH2 TRP A  39      31.349  -5.633  -4.719  1.00  1.68           C  
ATOM    542  H01 TRP A  39      30.337  -5.238  -4.812  1.00  1.68           H  
ATOM    543  H02 TRP A  39      37.882  -7.187  -1.708  1.00  1.68           H  
ATOM    544  H03 TRP A  39      38.051  -7.180  -4.611  1.00  1.68           H  
ATOM    545  H04 TRP A  39      35.772  -7.171  -2.612  1.00  1.68           H  
ATOM    546  H05 TRP A  39      36.230  -7.745  -6.467  1.00  1.68           H  
ATOM    547  H06 TRP A  39      33.661  -6.413  -2.352  1.00  1.68           H  
ATOM    548  H07 TRP A  39      34.126  -6.906  -7.612  1.00  1.68           H  
ATOM    549  H08 TRP A  39      31.610  -5.890  -6.841  1.00  1.68           H  
ATOM    550  H09 TRP A  39      31.375  -5.473  -2.576  1.00  1.68           H  
ATOM    551  H10 TRP A  39      36.429  -8.543  -3.589  1.00  1.68           H  
ATOM    552  N   HIS A  40      37.251  -4.922  -5.362  1.00  1.54           N  
ATOM    553  CA  HIS A  40      36.970  -3.556  -5.827  1.00  1.54           C  
ATOM    554  C   HIS A  40      36.351  -3.669  -7.216  1.00  1.54           C  
ATOM    555  O   HIS A  40      36.813  -4.430  -8.069  1.00  1.54           O  
ATOM    556  CB  HIS A  40      38.279  -2.760  -5.880  1.00  1.54           C  
ATOM    557  CG  HIS A  40      38.072  -1.253  -6.008  1.00  1.54           C  
ATOM    558  CD2 HIS A  40      38.499  -0.338  -5.143  1.00  1.54           C  
ATOM    559  ND1 HIS A  40      37.528  -0.615  -7.039  1.00  1.54           N  
ATOM    560  CE1 HIS A  40      37.626   0.687  -6.811  1.00  1.54           C  
ATOM    561  NE2 HIS A  40      38.221   0.865  -5.635  1.00  1.54           N  
ATOM    562  H01 HIS A  40      38.424   1.752  -5.196  1.00  1.54           H  
ATOM    563  H02 HIS A  40      37.448  -5.639  -6.045  1.00  1.54           H  
ATOM    564  H03 HIS A  40      36.286  -3.038  -5.154  1.00  1.54           H  
ATOM    565  H04 HIS A  40      38.858  -3.103  -6.738  1.00  1.54           H  
ATOM    566  H05 HIS A  40      38.993  -0.540  -4.193  1.00  1.54           H  
ATOM    567  H06 HIS A  40      37.278   1.478  -7.475  1.00  1.54           H  
ATOM    568  H07 HIS A  40      38.797  -2.933  -4.936  1.00  1.54           H  
ATOM    569  N   THR A  41      35.260  -2.938  -7.386  1.00  1.60           N  
ATOM    570  CA  THR A  41      34.563  -2.842  -8.684  1.00  1.60           C  
ATOM    571  C   THR A  41      35.471  -2.175  -9.728  1.00  1.60           C  
ATOM    572  O   THR A  41      36.558  -1.693  -9.406  1.00  1.60           O  
ATOM    573  CB  THR A  41      33.250  -2.067  -8.522  1.00  1.60           C  
ATOM    574  CG2 THR A  41      32.272  -2.855  -7.650  1.00  1.60           C  
ATOM    575  OG1 THR A  41      33.504  -0.780  -7.952  1.00  1.60           O  
ATOM    576  H01 THR A  41      33.668  -0.873  -7.011  1.00  1.60           H  
ATOM    577  H02 THR A  41      34.890  -2.426  -6.597  1.00  1.60           H  
ATOM    578  H03 THR A  41      34.325  -3.846  -9.034  1.00  1.60           H  
ATOM    579  H04 THR A  41      32.801  -1.929  -9.505  1.00  1.60           H  
ATOM    580  H05 THR A  41      32.096  -2.314  -6.720  1.00  1.60           H  
ATOM    581  H06 THR A  41      32.692  -3.836  -7.427  1.00  1.60           H  
ATOM    582  H07 THR A  41      31.329  -2.977  -8.182  1.00  1.60           H  
ATOM    583  N   PHE A  42      35.065  -2.240 -10.991  1.00  1.63           N  
ATOM    584  CA  PHE A  42      35.841  -1.627 -12.085  1.00  1.63           C  
ATOM    585  C   PHE A  42      36.095  -0.138 -11.859  1.00  1.63           C  
ATOM    586  O   PHE A  42      35.224   0.583 -11.375  1.00  1.63           O  
ATOM    587  CB  PHE A  42      35.129  -1.741 -13.431  1.00  1.63           C  
ATOM    588  CG  PHE A  42      34.926  -3.158 -13.956  1.00  1.63           C  
ATOM    589  CD1 PHE A  42      35.767  -4.212 -13.609  1.00  1.63           C  
ATOM    590  CD2 PHE A  42      33.931  -3.345 -14.904  1.00  1.63           C  
ATOM    591  CE1 PHE A  42      35.613  -5.448 -14.216  1.00  1.63           C  
ATOM    592  CE2 PHE A  42      33.774  -4.585 -15.507  1.00  1.63           C  
ATOM    593  CZ  PHE A  42      34.619  -5.634 -15.166  1.00  1.63           C  
ATOM    594  H01 PHE A  42      34.501  -6.605 -15.646  1.00  1.63           H  
ATOM    595  H02 PHE A  42      34.204  -2.721 -11.207  1.00  1.63           H  
ATOM    596  H03 PHE A  42      36.781  -2.178 -12.094  1.00  1.63           H  
ATOM    597  H04 PHE A  42      35.715  -1.191 -14.168  1.00  1.63           H  
ATOM    598  H05 PHE A  42      36.546  -4.065 -12.861  1.00  1.63           H  
ATOM    599  H06 PHE A  42      33.273  -2.519 -15.175  1.00  1.63           H  
ATOM    600  H07 PHE A  42      36.272  -6.274 -13.947  1.00  1.63           H  
ATOM    601  H08 PHE A  42      32.988  -4.736 -16.247  1.00  1.63           H  
ATOM    602  H09 PHE A  42      34.129  -1.338 -13.272  1.00  1.63           H  
ATOM    603  N   TYR A  43      37.313   0.261 -12.193  1.00  1.60           N  
ATOM    604  CA  TYR A  43      37.677   1.685 -12.238  1.00  1.60           C  
ATOM    605  C   TYR A  43      38.711   1.973 -13.332  1.00  1.60           C  
ATOM    606  O   TYR A  43      39.275   1.078 -13.956  1.00  1.60           O  
ATOM    607  CB  TYR A  43      38.150   2.178 -10.867  1.00  1.60           C  
ATOM    608  CG  TYR A  43      39.446   1.516 -10.417  1.00  1.60           C  
ATOM    609  CD1 TYR A  43      39.417   0.217  -9.935  1.00  1.60           C  
ATOM    610  CD2 TYR A  43      40.620   2.254 -10.399  1.00  1.60           C  
ATOM    611  CE1 TYR A  43      40.566  -0.355  -9.418  1.00  1.60           C  
ATOM    612  CE2 TYR A  43      41.772   1.685  -9.878  1.00  1.60           C  
ATOM    613  CZ  TYR A  43      41.743   0.383  -9.392  1.00  1.60           C  
ATOM    614  OH  TYR A  43      42.871  -0.172  -8.884  1.00  1.60           O  
ATOM    615  H01 TYR A  43      43.172  -0.875  -9.465  1.00  1.60           H  
ATOM    616  H02 TYR A  43      38.011  -0.432 -12.423  1.00  1.60           H  
ATOM    617  H03 TYR A  43      36.778   2.245 -12.497  1.00  1.60           H  
ATOM    618  H04 TYR A  43      37.374   1.963 -10.132  1.00  1.60           H  
ATOM    619  H05 TYR A  43      38.489  -0.354  -9.963  1.00  1.60           H  
ATOM    620  H06 TYR A  43      40.637   3.271 -10.790  1.00  1.60           H  
ATOM    621  H07 TYR A  43      40.548  -1.375  -9.035  1.00  1.60           H  
ATOM    622  H08 TYR A  43      42.699   2.258  -9.850  1.00  1.60           H  
ATOM    623  H09 TYR A  43      38.340   3.248 -10.951  1.00  1.60           H  
ATOM    624  N   GLY A  44      38.825   3.257 -13.664  1.00  1.59           N  
ATOM    625  CA  GLY A  44      39.774   3.750 -14.682  1.00  1.59           C  
ATOM    626  C   GLY A  44      39.541   3.145 -16.078  1.00  1.59           C  
ATOM    627  O   GLY A  44      38.497   3.366 -16.689  1.00  1.59           O  
ATOM    628  H01 GLY A  44      40.786   3.502 -14.361  1.00  1.59           H  
ATOM    629  H02 GLY A  44      38.232   3.928 -13.196  1.00  1.59           H  
ATOM    630  H03 GLY A  44      39.623   4.826 -14.768  1.00  1.59           H  
ATOM    631  N   ALA A  45      40.440   2.238 -16.458  1.00  1.67           N  
ATOM    632  CA  ALA A  45      40.467   1.604 -17.796  1.00  1.67           C  
ATOM    633  C   ALA A  45      39.407   0.515 -18.049  1.00  1.67           C  
ATOM    634  O   ALA A  45      39.320  -0.053 -19.135  1.00  1.67           O  
ATOM    635  CB  ALA A  45      41.871   1.054 -18.059  1.00  1.67           C  
ATOM    636  H01 ALA A  45      42.183   1.321 -19.069  1.00  1.67           H  
ATOM    637  H02 ALA A  45      41.148   1.966 -15.791  1.00  1.67           H  
ATOM    638  H03 ALA A  45      40.206   2.395 -18.499  1.00  1.67           H  
ATOM    639  H04 ALA A  45      41.862  -0.031 -17.956  1.00  1.67           H  
ATOM    640  H05 ALA A  45      42.569   1.481 -17.339  1.00  1.67           H  
ATOM    641  N   ASN A  46      38.656   0.166 -17.009  1.00  1.70           N  
ATOM    642  CA  ASN A  46      37.496  -0.740 -17.161  1.00  1.70           C  
ATOM    643  C   ASN A  46      36.158  -0.023 -17.019  1.00  1.70           C  
ATOM    644  O   ASN A  46      35.092  -0.623 -17.147  1.00  1.70           O  
ATOM    645  CB  ASN A  46      37.572  -1.907 -16.177  1.00  1.70           C  
ATOM    646  CG  ASN A  46      38.360  -3.101 -16.720  1.00  1.70           C  
ATOM    647  ND2 ASN A  46      39.039  -2.911 -17.834  1.00  1.70           N  
ATOM    648  OD1 ASN A  46      38.389  -4.166 -16.122  1.00  1.70           O  
ATOM    649  H01 ASN A  46      39.010  -2.014 -18.297  1.00  1.70           H  
ATOM    650  H02 ASN A  46      38.883   0.528 -16.094  1.00  1.70           H  
ATOM    651  H03 ASN A  46      37.549  -1.127 -18.179  1.00  1.70           H  
ATOM    652  H04 ASN A  46      36.558  -2.235 -15.948  1.00  1.70           H  
ATOM    653  H05 ASN A  46      39.589  -3.663 -18.225  1.00  1.70           H  
ATOM    654  H06 ASN A  46      38.095  -1.550 -15.290  1.00  1.70           H  
ATOM    655  N   GLY A  47      36.285   1.298 -16.846  1.00  1.75           N  
ATOM    656  CA  GLY A  47      35.144   2.187 -16.636  1.00  1.75           C  
ATOM    657  C   GLY A  47      34.856   2.261 -15.138  1.00  1.75           C  
ATOM    658  O   GLY A  47      35.427   1.529 -14.330  1.00  1.75           O  
ATOM    659  H01 GLY A  47      34.272   1.797 -17.160  1.00  1.75           H  
ATOM    660  H02 GLY A  47      37.212   1.699 -16.861  1.00  1.75           H  
ATOM    661  H03 GLY A  47      35.370   3.181 -17.022  1.00  1.75           H  
ATOM    662  N   ASP A  48      34.029   3.237 -14.797  1.00  1.78           N  
ATOM    663  CA  ASP A  48      33.602   3.437 -13.400  1.00  1.78           C  
ATOM    664  C   ASP A  48      32.076   3.259 -13.282  1.00  1.78           C  
ATOM    665  O   ASP A  48      31.346   4.248 -13.184  1.00  1.78           O  
ATOM    666  CB  ASP A  48      34.059   4.812 -12.903  1.00  1.78           C  
ATOM    667  CG  ASP A  48      35.560   5.005 -13.104  1.00  1.78           C  
ATOM    668  OD1 ASP A  48      36.326   4.332 -12.384  1.00  1.78           O  
ATOM    669  OD2 ASP A  48      35.921   5.817 -13.980  1.00  1.78           O1-
ATOM    670  H01 ASP A  48      33.828   4.901 -11.841  1.00  1.78           H  
ATOM    671  H02 ASP A  48      33.682   3.860 -15.512  1.00  1.78           H  
ATOM    672  H03 ASP A  48      34.070   2.685 -12.764  1.00  1.78           H  
ATOM    673  H04 ASP A  48      33.535   5.576 -13.477  1.00  1.78           H  
ATOM    674  N   PRO A  49      31.601   2.007 -13.388  1.00  1.69           N  
ATOM    675  CA  PRO A  49      30.170   1.683 -13.273  1.00  1.69           C  
ATOM    676  C   PRO A  49      29.694   2.010 -11.858  1.00  1.69           C  
ATOM    677  O   PRO A  49      30.370   1.688 -10.885  1.00  1.69           O  
ATOM    678  CB  PRO A  49      30.078   0.187 -13.582  1.00  1.69           C  
ATOM    679  CG  PRO A  49      31.442  -0.363 -13.168  1.00  1.69           C  
ATOM    680  CD  PRO A  49      32.392   0.769 -13.544  1.00  1.69           C  
ATOM    681  H01 PRO A  49      33.256   0.780 -12.880  1.00  1.69           H  
ATOM    682  H02 PRO A  49      29.538   2.255 -13.952  1.00  1.69           H  
ATOM    683  H03 PRO A  49      29.899   0.021 -14.644  1.00  1.69           H  
ATOM    684  H04 PRO A  49      31.681  -1.275 -13.715  1.00  1.69           H  
ATOM    685  H05 PRO A  49      32.777   0.657 -14.557  1.00  1.69           H  
ATOM    686  H06 PRO A  49      29.255  -0.299 -13.058  1.00  1.69           H  
ATOM    687  H07 PRO A  49      31.494  -0.638 -12.114  1.00  1.69           H  
ATOM    688  N   LYS A  50      28.628   2.792 -11.817  1.00  1.43           N  
ATOM    689  CA  LYS A  50      28.035   3.268 -10.560  1.00  1.43           C  
ATOM    690  C   LYS A  50      27.277   2.148  -9.820  1.00  1.43           C  
ATOM    691  O   LYS A  50      26.900   1.152 -10.447  1.00  1.43           O  
ATOM    692  CB  LYS A  50      27.137   4.478 -10.854  1.00  1.43           C  
ATOM    693  CG  LYS A  50      27.961   5.660 -11.374  1.00  1.43           C  
ATOM    694  CD  LYS A  50      27.157   6.959 -11.312  1.00  1.43           C  
ATOM    695  CE  LYS A  50      27.993   8.158 -11.766  1.00  1.43           C  
ATOM    696  NZ  LYS A  50      27.800   8.475 -13.190  1.00  1.43           N1+
ATOM    697  H01 LYS A  50      27.421   7.669 -13.666  1.00  1.43           H  
ATOM    698  H02 LYS A  50      28.203   3.074 -12.689  1.00  1.43           H  
ATOM    699  H03 LYS A  50      28.834   3.579  -9.887  1.00  1.43           H  
ATOM    700  H04 LYS A  50      26.626   4.774  -9.938  1.00  1.43           H  
ATOM    701  H05 LYS A  50      28.249   5.467 -12.407  1.00  1.43           H  
ATOM    702  H06 LYS A  50      26.828   7.124 -10.286  1.00  1.43           H  
ATOM    703  H07 LYS A  50      29.046   7.934 -11.597  1.00  1.43           H  
ATOM    704  H08 LYS A  50      28.687   8.725 -13.603  1.00  1.43           H  
ATOM    705  H09 LYS A  50      26.414   4.196 -11.619  1.00  1.43           H  
ATOM    706  H10 LYS A  50      28.845   5.769 -10.746  1.00  1.43           H  
ATOM    707  H11 LYS A  50      26.303   6.865 -11.982  1.00  1.43           H  
ATOM    708  H12 LYS A  50      27.669   9.024 -11.188  1.00  1.43           H  
ATOM    709  H13 LYS A  50      27.158   9.250 -13.278  1.00  1.43           H  
ATOM    710  N   PRO A  51      27.101   2.301  -8.499  1.00  0.95           N  
ATOM    711  CA  PRO A  51      26.275   1.392  -7.690  1.00  0.95           C  
ATOM    712  C   PRO A  51      24.800   1.467  -8.136  1.00  0.95           C  
ATOM    713  O   PRO A  51      24.422   2.442  -8.792  1.00  0.95           O  
ATOM    714  CB  PRO A  51      26.509   1.848  -6.246  1.00  0.95           C  
ATOM    715  CG  PRO A  51      26.765   3.344  -6.375  1.00  0.95           C  
ATOM    716  CD  PRO A  51      27.577   3.426  -7.663  1.00  0.95           C  
ATOM    717  H01 PRO A  51      27.401   4.377  -8.166  1.00  0.95           H  
ATOM    718  H02 PRO A  51      26.539   0.340  -7.803  1.00  0.95           H  
ATOM    719  H03 PRO A  51      27.372   1.341  -5.813  1.00  0.95           H  
ATOM    720  H04 PRO A  51      27.333   3.723  -5.525  1.00  0.95           H  
ATOM    721  H05 PRO A  51      28.648   3.364  -7.472  1.00  0.95           H  
ATOM    722  H06 PRO A  51      25.669   1.619  -5.590  1.00  0.95           H  
ATOM    723  H07 PRO A  51      25.854   3.942  -6.395  1.00  0.95           H  
ATOM    724  N   PRO A  52      23.979   0.474  -7.765  1.00  0.38           N  
ATOM    725  CA  PRO A  52      24.299  -0.665  -6.878  1.00  0.38           C  
ATOM    726  C   PRO A  52      25.418  -1.580  -7.386  1.00  0.38           C  
ATOM    727  O   PRO A  52      25.551  -1.866  -8.573  1.00  0.38           O  
ATOM    728  CB  PRO A  52      23.010  -1.473  -6.773  1.00  0.38           C  
ATOM    729  CG  PRO A  52      21.924  -0.431  -7.018  1.00  0.38           C  
ATOM    730  CD  PRO A  52      22.540   0.470  -8.087  1.00  0.38           C  
ATOM    731  H01 PRO A  52      22.366   0.064  -9.084  1.00  0.38           H  
ATOM    732  H02 PRO A  52      24.664  -0.272  -5.929  1.00  0.38           H  
ATOM    733  H03 PRO A  52      22.908  -1.920  -5.784  1.00  0.38           H  
ATOM    734  H04 PRO A  52      21.708   0.131  -6.109  1.00  0.38           H  
ATOM    735  H05 PRO A  52      22.109   1.471  -8.091  1.00  0.38           H  
ATOM    736  H06 PRO A  52      22.969  -2.305  -7.475  1.00  0.38           H  
ATOM    737  H07 PRO A  52      20.973  -0.868  -7.323  1.00  0.38           H  
ATOM    738  N   HIS A  53      26.206  -2.016  -6.417  1.00  0.00           N  
ATOM    739  CA  HIS A  53      27.195  -3.093  -6.586  1.00  0.00           C  
ATOM    740  C   HIS A  53      26.801  -4.226  -5.640  1.00  0.00           C  
ATOM    741  O   HIS A  53      26.257  -3.982  -4.563  1.00  0.00           O  
ATOM    742  CB  HIS A  53      28.602  -2.577  -6.285  1.00  0.00           C  
ATOM    743  CG  HIS A  53      29.062  -1.633  -7.398  1.00  0.00           C  
ATOM    744  CD2 HIS A  53      29.428  -0.368  -7.257  1.00  0.00           C  
ATOM    745  ND1 HIS A  53      29.053  -1.899  -8.696  1.00  0.00           N  
ATOM    746  CE1 HIS A  53      29.393  -0.826  -9.382  1.00  0.00           C  
ATOM    747  NE2 HIS A  53      29.640   0.104  -8.477  1.00  0.00           N  
ATOM    748  H01 HIS A  53      29.947   1.043  -8.686  1.00  0.00           H  
ATOM    749  H02 HIS A  53      26.124  -1.584  -5.508  1.00  0.00           H  
ATOM    750  H03 HIS A  53      27.205  -3.455  -7.614  1.00  0.00           H  
ATOM    751  H04 HIS A  53      29.290  -3.420  -6.218  1.00  0.00           H  
ATOM    752  H05 HIS A  53      29.534   0.178  -6.320  1.00  0.00           H  
ATOM    753  H06 HIS A  53      29.457  -0.727 -10.466  1.00  0.00           H  
ATOM    754  H07 HIS A  53      28.590  -2.036  -5.339  1.00  0.00           H  
ATOM    755  N   THR A  54      27.092  -5.447  -6.058  1.00  0.00           N  
ATOM    756  CA  THR A  54      26.525  -6.631  -5.387  1.00  0.00           C  
ATOM    757  C   THR A  54      27.609  -7.672  -5.108  1.00  0.00           C  
ATOM    758  O   THR A  54      28.419  -7.981  -5.983  1.00  0.00           O  
ATOM    759  CB  THR A  54      25.393  -7.181  -6.269  1.00  0.00           C  
ATOM    760  CG2 THR A  54      24.749  -8.456  -5.719  1.00  0.00           C  
ATOM    761  OG1 THR A  54      24.401  -6.157  -6.413  1.00  0.00           O  
ATOM    762  H01 THR A  54      24.169  -6.063  -7.340  1.00  0.00           H  
ATOM    763  H02 THR A  54      27.711  -5.570  -6.847  1.00  0.00           H  
ATOM    764  H03 THR A  54      26.115  -6.360  -4.414  1.00  0.00           H  
ATOM    765  H04 THR A  54      25.827  -7.457  -7.230  1.00  0.00           H  
ATOM    766  H05 THR A  54      24.642  -8.372  -4.638  1.00  0.00           H  
ATOM    767  H06 THR A  54      25.378  -9.313  -5.957  1.00  0.00           H  
ATOM    768  H07 THR A  54      23.767  -8.590  -6.172  1.00  0.00           H  
ATOM    769  N   TYR A  55      27.524  -8.212  -3.898  1.00  0.00           N  
ATOM    770  CA  TYR A  55      28.400  -9.298  -3.437  1.00  0.00           C  
ATOM    771  C   TYR A  55      27.505 -10.449  -2.966  1.00  0.00           C  
ATOM    772  O   TYR A  55      26.718 -10.294  -2.030  1.00  0.00           O  
ATOM    773  CB  TYR A  55      29.271  -8.797  -2.282  1.00  0.00           C  
ATOM    774  CG  TYR A  55      30.498  -9.691  -2.101  1.00  0.00           C  
ATOM    775  CD1 TYR A  55      30.400 -10.926  -1.475  1.00  0.00           C  
ATOM    776  CD2 TYR A  55      31.722  -9.263  -2.590  1.00  0.00           C  
ATOM    777  CE1 TYR A  55      31.525 -11.727  -1.354  1.00  0.00           C  
ATOM    778  CE2 TYR A  55      32.850 -10.058  -2.470  1.00  0.00           C  
ATOM    779  CZ  TYR A  55      32.745 -11.299  -1.855  1.00  0.00           C  
ATOM    780  OH  TYR A  55      33.821 -12.115  -1.756  1.00  0.00           O  
ATOM    781  H01 TYR A  55      34.082 -12.409  -2.632  1.00  0.00           H  
ATOM    782  H02 TYR A  55      26.822  -7.859  -3.263  1.00  0.00           H  
ATOM    783  H03 TYR A  55      29.056  -9.636  -4.239  1.00  0.00           H  
ATOM    784  H04 TYR A  55      28.685  -8.803  -1.363  1.00  0.00           H  
ATOM    785  H05 TYR A  55      29.442 -11.265  -1.080  1.00  0.00           H  
ATOM    786  H06 TYR A  55      31.798  -8.290  -3.075  1.00  0.00           H  
ATOM    787  H07 TYR A  55      31.450 -12.697  -0.863  1.00  0.00           H  
ATOM    788  H08 TYR A  55      33.810  -9.713  -2.854  1.00  0.00           H  
ATOM    789  H09 TYR A  55      29.606  -7.785  -2.510  1.00  0.00           H  
ATOM    790  N   ASN A  56      27.559 -11.540  -3.715  1.00  0.00           N  
ATOM    791  CA  ASN A  56      26.728 -12.723  -3.444  1.00  0.00           C  
ATOM    792  C   ASN A  56      27.633 -13.874  -2.996  1.00  0.00           C  
ATOM    793  O   ASN A  56      28.681 -14.117  -3.592  1.00  0.00           O  
ATOM    794  CB  ASN A  56      25.993 -13.110  -4.728  1.00  0.00           C  
ATOM    795  CG  ASN A  56      24.942 -14.193  -4.479  1.00  0.00           C  
ATOM    796  ND2 ASN A  56      23.700 -13.806  -4.618  1.00  0.00           N  
ATOM    797  OD1 ASN A  56      25.212 -15.340  -4.160  1.00  0.00           O  
ATOM    798  H01 ASN A  56      23.494 -12.852  -4.877  1.00  0.00           H  
ATOM    799  H02 ASN A  56      28.194 -11.560  -4.500  1.00  0.00           H  
ATOM    800  H03 ASN A  56      26.003 -12.508  -2.659  1.00  0.00           H  
ATOM    801  H04 ASN A  56      26.718 -13.482  -5.452  1.00  0.00           H  
ATOM    802  H05 ASN A  56      22.947 -14.461  -4.466  1.00  0.00           H  
ATOM    803  H06 ASN A  56      25.482 -12.224  -5.105  1.00  0.00           H  
ATOM    804  N   ILE A  57      27.202 -14.539  -1.937  1.00  0.00           N  
ATOM    805  CA  ILE A  57      27.913 -15.696  -1.373  1.00  0.00           C  
ATOM    806  C   ILE A  57      26.992 -16.916  -1.477  1.00  0.00           C  
ATOM    807  O   ILE A  57      25.824 -16.876  -1.092  1.00  0.00           O  
ATOM    808  CB  ILE A  57      28.321 -15.416   0.088  1.00  0.00           C  
ATOM    809  CG1 ILE A  57      29.255 -14.196   0.158  1.00  0.00           C  
ATOM    810  CG2 ILE A  57      28.981 -16.651   0.724  1.00  0.00           C  
ATOM    811  CD1 ILE A  57      29.565 -13.698   1.575  1.00  0.00           C  
ATOM    812  H01 ILE A  57      29.876 -14.538   2.196  1.00  0.00           H  
ATOM    813  H02 ILE A  57      26.345 -14.238  -1.495  1.00  0.00           H  
ATOM    814  H03 ILE A  57      28.831 -15.889  -1.928  1.00  0.00           H  
ATOM    815  H04 ILE A  57      27.419 -15.192   0.658  1.00  0.00           H  
ATOM    816  H05 ILE A  57      28.788 -13.380  -0.394  1.00  0.00           H  
ATOM    817  H06 ILE A  57      29.189 -17.391  -0.049  1.00  0.00           H  
ATOM    818  H07 ILE A  57      28.674 -13.239   2.003  1.00  0.00           H  
ATOM    819  H08 ILE A  57      30.206 -14.516  -0.267  1.00  0.00           H  
ATOM    820  H09 ILE A  57      28.309 -17.080   1.467  1.00  0.00           H  
ATOM    821  H10 ILE A  57      30.367 -12.962   1.533  1.00  0.00           H  
ATOM    822  H11 ILE A  57      29.914 -16.357   1.205  1.00  0.00           H  
ATOM    823  N   ASP A  58      27.619 -18.005  -1.892  1.00  0.00           N  
ATOM    824  CA  ASP A  58      27.000 -19.328  -1.882  1.00  0.00           C  
ATOM    825  C   ASP A  58      27.789 -20.156  -0.870  1.00  0.00           C  
ATOM    826  O   ASP A  58      28.894 -20.620  -1.150  1.00  0.00           O  
ATOM    827  CB  ASP A  58      27.035 -19.980  -3.271  1.00  0.00           C  
ATOM    828  CG  ASP A  58      26.347 -21.353  -3.284  1.00  0.00           C  
ATOM    829  OD1 ASP A  58      25.918 -21.799  -2.195  1.00  0.00           O  
ATOM    830  OD2 ASP A  58      26.312 -21.951  -4.378  1.00  0.00           O1-
ATOM    831  H01 ASP A  58      28.074 -20.104  -3.575  1.00  0.00           H  
ATOM    832  H02 ASP A  58      28.567 -17.918  -2.230  1.00  0.00           H  
ATOM    833  H03 ASP A  58      25.947 -19.261  -1.610  1.00  0.00           H  
ATOM    834  H04 ASP A  58      26.496 -19.329  -3.960  1.00  0.00           H  
ATOM    835  N   MET A  59      27.174 -20.298   0.294  1.00  0.05           N  
ATOM    836  CA  MET A  59      27.782 -21.060   1.397  1.00  0.05           C  
ATOM    837  C   MET A  59      27.751 -22.568   1.162  1.00  0.05           C  
ATOM    838  O   MET A  59      28.183 -23.318   2.039  1.00  0.05           O  
ATOM    839  CB  MET A  59      27.097 -20.719   2.720  1.00  0.05           C  
ATOM    840  CG  MET A  59      27.266 -19.229   3.023  1.00  0.05           C  
ATOM    841  SD  MET A  59      26.543 -18.700   4.614  1.00  0.05           S  
ATOM    842  CE  MET A  59      24.828 -19.044   4.296  1.00  0.05           C  
ATOM    843  H01 MET A  59      24.445 -19.722   5.059  1.00  0.05           H  
ATOM    844  H02 MET A  59      26.267 -19.874   0.428  1.00  0.05           H  
ATOM    845  H03 MET A  59      28.831 -20.766   1.442  1.00  0.05           H  
ATOM    846  H04 MET A  59      27.546 -21.305   3.522  1.00  0.05           H  
ATOM    847  H05 MET A  59      26.789 -18.661   2.224  1.00  0.05           H  
ATOM    848  H06 MET A  59      24.725 -19.505   3.314  1.00  0.05           H  
ATOM    849  H07 MET A  59      26.035 -20.952   2.645  1.00  0.05           H  
ATOM    850  H08 MET A  59      28.338 -19.044   3.090  1.00  0.05           H  
ATOM    851  H09 MET A  59      24.261 -18.114   4.321  1.00  0.05           H  
ATOM    852  N   LYS A  60      27.228 -22.992  -0.001  1.00  0.95           N  
ATOM    853  CA  LYS A  60      27.125 -24.398  -0.438  1.00  0.95           C  
ATOM    854  C   LYS A  60      26.052 -25.166   0.342  1.00  0.95           C  
ATOM    855  O   LYS A  60      25.400 -26.061  -0.183  1.00  0.95           O  
ATOM    856  CB  LYS A  60      28.458 -25.139  -0.261  1.00  0.95           C  
ATOM    857  CG  LYS A  60      29.566 -24.583  -1.146  1.00  0.95           C  
ATOM    858  CD  LYS A  60      29.399 -25.147  -2.555  1.00  0.95           C  
ATOM    859  CE  LYS A  60      30.627 -24.896  -3.427  1.00  0.95           C  
ATOM    860  NZ  LYS A  60      30.763 -23.479  -3.786  1.00  0.95           N1+
ATOM    861  H01 LYS A  60      30.663 -22.910  -2.957  1.00  0.95           H  
ATOM    862  H02 LYS A  60      26.874 -22.287  -0.631  1.00  0.95           H  
ATOM    863  H03 LYS A  60      26.852 -24.362  -1.493  1.00  0.95           H  
ATOM    864  H04 LYS A  60      28.308 -26.190  -0.509  1.00  0.95           H  
ATOM    865  H05 LYS A  60      30.537 -24.875  -0.746  1.00  0.95           H  
ATOM    866  H06 LYS A  60      28.534 -24.676  -3.022  1.00  0.95           H  
ATOM    867  H07 LYS A  60      30.538 -25.485  -4.340  1.00  0.95           H  
ATOM    868  H08 LYS A  60      30.048 -23.230  -4.454  1.00  0.95           H  
ATOM    869  H09 LYS A  60      28.770 -25.008   0.775  1.00  0.95           H  
ATOM    870  H10 LYS A  60      29.507 -23.495  -1.173  1.00  0.95           H  
ATOM    871  H11 LYS A  60      29.265 -26.225  -2.469  1.00  0.95           H  
ATOM    872  H12 LYS A  60      31.510 -25.186  -2.858  1.00  0.95           H  
ATOM    873  H13 LYS A  60      31.673 -23.321  -4.194  1.00  0.95           H  
ATOM    874  N   THR A  61      25.926 -24.812   1.609  1.00  1.07           N  
ATOM    875  CA  THR A  61      24.997 -25.427   2.557  1.00  1.07           C  
ATOM    876  C   THR A  61      24.198 -24.354   3.312  1.00  1.07           C  
ATOM    877  O   THR A  61      24.522 -23.166   3.281  1.00  1.07           O  
ATOM    878  CB  THR A  61      25.779 -26.370   3.489  1.00  1.07           C  
ATOM    879  CG2 THR A  61      26.869 -25.665   4.307  1.00  1.07           C  
ATOM    880  OG1 THR A  61      24.859 -27.073   4.326  1.00  1.07           O  
ATOM    881  H01 THR A  61      24.704 -26.568   5.127  1.00  1.07           H  
ATOM    882  H02 THR A  61      26.513 -24.063   1.947  1.00  1.07           H  
ATOM    883  H03 THR A  61      24.259 -26.027   2.025  1.00  1.07           H  
ATOM    884  H04 THR A  61      26.319 -27.079   2.861  1.00  1.07           H  
ATOM    885  H05 THR A  61      27.185 -26.311   5.126  1.00  1.07           H  
ATOM    886  H06 THR A  61      26.475 -24.732   4.711  1.00  1.07           H  
ATOM    887  H07 THR A  61      27.723 -25.450   3.664  1.00  1.07           H  
ATOM    888  N   THR A  62      23.180 -24.839   4.003  1.00  1.09           N  
ATOM    889  CA  THR A  62      22.245 -24.017   4.787  1.00  1.09           C  
ATOM    890  C   THR A  62      22.813 -23.778   6.193  1.00  1.09           C  
ATOM    891  O   THR A  62      23.104 -24.712   6.937  1.00  1.09           O  
ATOM    892  CB  THR A  62      20.890 -24.735   4.823  1.00  1.09           C  
ATOM    893  CG2 THR A  62      19.839 -24.007   5.668  1.00  1.09           C  
ATOM    894  OG1 THR A  62      20.428 -24.863   3.475  1.00  1.09           O  
ATOM    895  H01 THR A  62      20.187 -25.777   3.304  1.00  1.09           H  
ATOM    896  H02 THR A  62      23.035 -25.838   3.992  1.00  1.09           H  
ATOM    897  H03 THR A  62      22.108 -23.037   4.330  1.00  1.09           H  
ATOM    898  H04 THR A  62      21.033 -25.707   5.295  1.00  1.09           H  
ATOM    899  H05 THR A  62      19.649 -23.022   5.242  1.00  1.09           H  
ATOM    900  H06 THR A  62      20.205 -23.898   6.689  1.00  1.09           H  
ATOM    901  H07 THR A  62      18.915 -24.584   5.674  1.00  1.09           H  
ATOM    902  N   GLN A  63      22.832 -22.502   6.547  1.00  0.70           N  
ATOM    903  CA  GLN A  63      23.367 -22.021   7.832  1.00  0.70           C  
ATOM    904  C   GLN A  63      22.299 -21.168   8.520  1.00  0.70           C  
ATOM    905  O   GLN A  63      21.540 -20.455   7.858  1.00  0.70           O  
ATOM    906  CB  GLN A  63      24.585 -21.126   7.577  1.00  0.70           C  
ATOM    907  CG  GLN A  63      25.646 -21.755   6.664  1.00  0.70           C  
ATOM    908  CD  GLN A  63      26.460 -22.882   7.298  1.00  0.70           C  
ATOM    909  NE2 GLN A  63      27.462 -23.308   6.562  1.00  0.70           N  
ATOM    910  OE1 GLN A  63      26.274 -23.320   8.424  1.00  0.70           O  
ATOM    911  H01 GLN A  63      27.620 -22.912   5.647  1.00  0.70           H  
ATOM    912  H02 GLN A  63      22.459 -21.822   5.900  1.00  0.70           H  
ATOM    913  H03 GLN A  63      23.646 -22.875   8.449  1.00  0.70           H  
ATOM    914  H04 GLN A  63      25.050 -20.898   8.536  1.00  0.70           H  
ATOM    915  H05 GLN A  63      26.337 -20.970   6.357  1.00  0.70           H  
ATOM    916  H06 GLN A  63      28.074 -24.032   6.912  1.00  0.70           H  
ATOM    917  H07 GLN A  63      24.219 -20.236   7.065  1.00  0.70           H  
ATOM    918  H08 GLN A  63      25.103 -22.204   5.832  1.00  0.70           H  
ATOM    919  N   ASN A  64      22.262 -21.255   9.845  1.00  0.00           N  
ATOM    920  CA  ASN A  64      21.413 -20.367  10.661  1.00  0.00           C  
ATOM    921  C   ASN A  64      22.095 -19.001  10.805  1.00  0.00           C  
ATOM    922  O   ASN A  64      22.729 -18.697  11.810  1.00  0.00           O  
ATOM    923  CB  ASN A  64      21.152 -21.014  12.024  1.00  0.00           C  
ATOM    924  CG  ASN A  64      20.368 -22.314  11.873  1.00  0.00           C  
ATOM    925  ND2 ASN A  64      20.709 -23.275  12.700  1.00  0.00           N  
ATOM    926  OD1 ASN A  64      19.494 -22.473  11.032  1.00  0.00           O  
ATOM    927  H01 ASN A  64      21.440 -23.121  13.380  1.00  0.00           H  
ATOM    928  H02 ASN A  64      22.832 -21.949  10.307  1.00  0.00           H  
ATOM    929  H03 ASN A  64      20.450 -20.215  10.173  1.00  0.00           H  
ATOM    930  H04 ASN A  64      20.581 -20.323  12.644  1.00  0.00           H  
ATOM    931  H05 ASN A  64      20.240 -24.169  12.656  1.00  0.00           H  
ATOM    932  H06 ASN A  64      22.111 -21.240  12.489  1.00  0.00           H  
ATOM    933  N   VAL A  65      21.959 -18.206   9.755  1.00  0.00           N  
ATOM    934  CA  VAL A  65      22.626 -16.896   9.621  1.00  0.00           C  
ATOM    935  C   VAL A  65      21.929 -15.870  10.529  1.00  0.00           C  
ATOM    936  O   VAL A  65      20.703 -15.762  10.503  1.00  0.00           O  
ATOM    937  CB  VAL A  65      22.563 -16.448   8.148  1.00  0.00           C  
ATOM    938  CG1 VAL A  65      23.263 -15.105   7.920  1.00  0.00           C  
ATOM    939  CG2 VAL A  65      23.172 -17.491   7.207  1.00  0.00           C  
ATOM    940  H01 VAL A  65      23.234 -17.080   6.199  1.00  0.00           H  
ATOM    941  H02 VAL A  65      21.363 -18.514   9.000  1.00  0.00           H  
ATOM    942  H03 VAL A  65      23.670 -16.974   9.924  1.00  0.00           H  
ATOM    943  H04 VAL A  65      21.503 -16.336   7.920  1.00  0.00           H  
ATOM    944  H05 VAL A  65      23.409 -14.604   8.877  1.00  0.00           H  
ATOM    945  H06 VAL A  65      22.546 -18.383   7.198  1.00  0.00           H  
ATOM    946  H07 VAL A  65      22.649 -14.480   7.272  1.00  0.00           H  
ATOM    947  H08 VAL A  65      24.172 -17.753   7.554  1.00  0.00           H  
ATOM    948  H09 VAL A  65      24.231 -15.276   7.448  1.00  0.00           H  
ATOM    949  N   ASN A  66      22.732 -15.111  11.266  1.00  0.00           N  
ATOM    950  CA  ASN A  66      22.204 -13.992  12.077  1.00  0.00           C  
ATOM    951  C   ASN A  66      23.020 -12.689  12.002  1.00  0.00           C  
ATOM    952  O   ASN A  66      22.814 -11.764  12.791  1.00  0.00           O  
ATOM    953  CB  ASN A  66      21.977 -14.445  13.526  1.00  0.00           C  
ATOM    954  CG  ASN A  66      23.243 -14.761  14.327  1.00  0.00           C  
ATOM    955  ND2 ASN A  66      23.043 -14.989  15.606  1.00  0.00           N  
ATOM    956  OD1 ASN A  66      24.369 -14.766  13.843  1.00  0.00           O  
ATOM    957  H01 ASN A  66      22.106 -14.962  15.983  1.00  0.00           H  
ATOM    958  H02 ASN A  66      23.724 -15.302  11.273  1.00  0.00           H  
ATOM    959  H03 ASN A  66      21.247 -13.727  11.628  1.00  0.00           H  
ATOM    960  H04 ASN A  66      21.360 -15.343  13.504  1.00  0.00           H  
ATOM    961  H05 ASN A  66      23.826 -15.191  16.211  1.00  0.00           H  
ATOM    962  H06 ASN A  66      21.508 -13.601  14.032  1.00  0.00           H  
ATOM    963  N   GLY A  67      23.948 -12.641  11.037  1.00  0.00           N  
ATOM    964  CA  GLY A  67      24.727 -11.419  10.803  1.00  0.00           C  
ATOM    965  C   GLY A  67      25.821 -11.581   9.753  1.00  0.00           C  
ATOM    966  O   GLY A  67      26.096 -12.680   9.272  1.00  0.00           O  
ATOM    967  H01 GLY A  67      25.192 -11.122  11.743  1.00  0.00           H  
ATOM    968  H02 GLY A  67      24.114 -13.456  10.463  1.00  0.00           H  
ATOM    969  H03 GLY A  67      24.034 -10.667  10.427  1.00  0.00           H  
ATOM    970  N   LEU A  68      26.363 -10.435   9.374  1.00  0.00           N  
ATOM    971  CA  LEU A  68      27.586 -10.355   8.566  1.00  0.00           C  
ATOM    972  C   LEU A  68      28.408  -9.148   9.035  1.00  0.00           C  
ATOM    973  O   LEU A  68      27.855  -8.169   9.541  1.00  0.00           O  
ATOM    974  CB  LEU A  68      27.279 -10.314   7.053  1.00  0.00           C  
ATOM    975  CG  LEU A  68      26.597  -9.066   6.464  1.00  0.00           C  
ATOM    976  CD1 LEU A  68      27.486  -7.817   6.433  1.00  0.00           C  
ATOM    977  CD2 LEU A  68      26.212  -9.358   5.016  1.00  0.00           C  
ATOM    978  H01 LEU A  68      25.926 -10.405   4.920  1.00  0.00           H  
ATOM    979  H02 LEU A  68      25.914  -9.575   9.654  1.00  0.00           H  
ATOM    980  H03 LEU A  68      28.177 -11.259   8.713  1.00  0.00           H  
ATOM    981  H04 LEU A  68      26.634 -11.165   6.834  1.00  0.00           H  
ATOM    982  H05 LEU A  68      25.745  -8.859   7.112  1.00  0.00           H  
ATOM    983  H06 LEU A  68      27.695  -7.493   7.453  1.00  0.00           H  
ATOM    984  H07 LEU A  68      27.061  -9.151   4.365  1.00  0.00           H  
ATOM    985  H08 LEU A  68      28.264 -10.318   6.586  1.00  0.00           H  
ATOM    986  H09 LEU A  68      26.974  -7.019   5.896  1.00  0.00           H  
ATOM    987  H10 LEU A  68      25.372  -8.725   4.729  1.00  0.00           H  
ATOM    988  H11 LEU A  68      28.423  -8.051   5.928  1.00  0.00           H  
ATOM    989  N   SER A  69      29.699  -9.212   8.759  1.00  0.00           N  
ATOM    990  CA  SER A  69      30.613  -8.078   8.976  1.00  0.00           C  
ATOM    991  C   SER A  69      31.307  -7.697   7.664  1.00  0.00           C  
ATOM    992  O   SER A  69      31.578  -8.549   6.816  1.00  0.00           O  
ATOM    993  CB  SER A  69      31.646  -8.437  10.043  1.00  0.00           C  
ATOM    994  OG  SER A  69      32.411  -9.579   9.646  1.00  0.00           O  
ATOM    995  H01 SER A  69      32.556  -9.554   8.697  1.00  0.00           H  
ATOM    996  H02 SER A  69      30.073 -10.072   8.385  1.00  0.00           H  
ATOM    997  H03 SER A  69      30.037  -7.220   9.322  1.00  0.00           H  
ATOM    998  H04 SER A  69      31.132  -8.658  10.979  1.00  0.00           H  
ATOM    999  H05 SER A  69      32.322  -7.592  10.173  1.00  0.00           H  
ATOM   1000  N   MET A  70      31.523  -6.398   7.511  1.00  0.00           N  
ATOM   1001  CA  MET A  70      32.174  -5.831   6.324  1.00  0.00           C  
ATOM   1002  C   MET A  70      33.340  -4.942   6.761  1.00  0.00           C  
ATOM   1003  O   MET A  70      33.145  -3.856   7.308  1.00  0.00           O  
ATOM   1004  CB  MET A  70      31.134  -5.067   5.494  1.00  0.00           C  
ATOM   1005  CG  MET A  70      31.675  -4.573   4.145  1.00  0.00           C  
ATOM   1006  SD  MET A  70      32.943  -3.251   4.229  1.00  0.00           S  
ATOM   1007  CE  MET A  70      31.976  -1.919   4.909  1.00  0.00           C  
ATOM   1008  H01 MET A  70      31.824  -1.154   4.147  1.00  0.00           H  
ATOM   1009  H02 MET A  70      31.226  -5.770   8.244  1.00  0.00           H  
ATOM   1010  H03 MET A  70      32.583  -6.620   5.693  1.00  0.00           H  
ATOM   1011  H04 MET A  70      30.798  -4.204   6.069  1.00  0.00           H  
ATOM   1012  H05 MET A  70      30.834  -4.194   3.565  1.00  0.00           H  
ATOM   1013  H06 MET A  70      32.501  -1.486   5.760  1.00  0.00           H  
ATOM   1014  H07 MET A  70      30.321  -5.760   5.280  1.00  0.00           H  
ATOM   1015  H08 MET A  70      32.173  -5.431   3.694  1.00  0.00           H  
ATOM   1016  H09 MET A  70      31.010  -2.303   5.236  1.00  0.00           H  
ATOM   1017  N   LEU A  71      34.530  -5.510   6.627  1.00  0.00           N  
ATOM   1018  CA  LEU A  71      35.782  -4.775   6.839  1.00  0.00           C  
ATOM   1019  C   LEU A  71      36.164  -3.970   5.582  1.00  0.00           C  
ATOM   1020  O   LEU A  71      36.464  -4.571   4.547  1.00  0.00           O  
ATOM   1021  CB  LEU A  71      36.904  -5.729   7.245  1.00  0.00           C  
ATOM   1022  CG  LEU A  71      38.202  -4.966   7.526  1.00  0.00           C  
ATOM   1023  CD1 LEU A  71      38.110  -4.073   8.764  1.00  0.00           C  
ATOM   1024  CD2 LEU A  71      39.324  -5.970   7.691  1.00  0.00           C  
ATOM   1025  H01 LEU A  71      39.604  -6.366   6.715  1.00  0.00           H  
ATOM   1026  H02 LEU A  71      34.577  -6.485   6.369  1.00  0.00           H  
ATOM   1027  H03 LEU A  71      35.631  -4.067   7.654  1.00  0.00           H  
ATOM   1028  H04 LEU A  71      37.076  -6.441   6.438  1.00  0.00           H  
ATOM   1029  H05 LEU A  71      38.394  -4.303   6.682  1.00  0.00           H  
ATOM   1030  H06 LEU A  71      38.674  -3.156   8.594  1.00  0.00           H  
ATOM   1031  H07 LEU A  71      38.991  -6.785   8.333  1.00  0.00           H  
ATOM   1032  H08 LEU A  71      36.604  -6.248   8.155  1.00  0.00           H  
ATOM   1033  H09 LEU A  71      38.523  -4.600   9.624  1.00  0.00           H  
ATOM   1034  H10 LEU A  71      40.186  -5.480   8.144  1.00  0.00           H  
ATOM   1035  H11 LEU A  71      37.066  -3.827   8.957  1.00  0.00           H  
ATOM   1036  N   PRO A  72      36.092  -2.635   5.676  1.00  0.00           N  
ATOM   1037  CA  PRO A  72      36.468  -1.714   4.584  1.00  0.00           C  
ATOM   1038  C   PRO A  72      37.954  -1.890   4.256  1.00  0.00           C  
ATOM   1039  O   PRO A  72      38.706  -2.492   5.025  1.00  0.00           O  
ATOM   1040  CB  PRO A  72      36.249  -0.311   5.156  1.00  0.00           C  
ATOM   1041  CG  PRO A  72      35.213  -0.518   6.255  1.00  0.00           C  
ATOM   1042  CD  PRO A  72      35.605  -1.871   6.841  1.00  0.00           C  
ATOM   1043  H01 PRO A  72      36.391  -1.758   7.588  1.00  0.00           H  
ATOM   1044  H02 PRO A  72      35.890  -1.894   3.677  1.00  0.00           H  
ATOM   1045  H03 PRO A  72      35.872   0.366   4.390  1.00  0.00           H  
ATOM   1046  H04 PRO A  72      34.204  -0.545   5.844  1.00  0.00           H  
ATOM   1047  H05 PRO A  72      34.777  -2.364   7.350  1.00  0.00           H  
ATOM   1048  H06 PRO A  72      37.170   0.139   5.527  1.00  0.00           H  
ATOM   1049  H07 PRO A  72      35.202   0.284   6.993  1.00  0.00           H  
ATOM   1050  N   ARG A  73      38.364  -1.336   3.121  1.00  0.98           N  
ATOM   1051  CA  ARG A  73      39.792  -1.285   2.756  1.00  0.98           C  
ATOM   1052  C   ARG A  73      40.580  -0.536   3.848  1.00  0.98           C  
ATOM   1053  O   ARG A  73      40.158   0.508   4.348  1.00  0.98           O  
ATOM   1054  CB  ARG A  73      39.943  -0.610   1.393  1.00  0.98           C  
ATOM   1055  CG  ARG A  73      39.438   0.838   1.394  1.00  0.98           C  
ATOM   1056  CD  ARG A  73      39.411   1.414  -0.012  1.00  0.98           C  
ATOM   1057  NE  ARG A  73      40.757   1.398  -0.609  1.00  0.98           N  
ATOM   1058  CZ  ARG A  73      41.019   1.589  -1.898  1.00  0.98           C  
ATOM   1059  NH1 ARG A  73      40.047   1.851  -2.756  1.00  0.98           N1+
ATOM   1060  NH2 ARG A  73      42.259   1.496  -2.352  1.00  0.98           N  
ATOM   1061  H01 ARG A  73      42.449   1.633  -3.334  1.00  0.98           H  
ATOM   1062  H02 ARG A  73      37.681  -0.940   2.492  1.00  0.98           H  
ATOM   1063  H03 ARG A  73      40.197  -2.294   2.683  1.00  0.98           H  
ATOM   1064  H04 ARG A  73      39.375  -1.178   0.656  1.00  0.98           H  
ATOM   1065  H05 ARG A  73      40.098   1.445   2.014  1.00  0.98           H  
ATOM   1066  H06 ARG A  73      39.049   2.441   0.029  1.00  0.98           H  
ATOM   1067  H07 ARG A  73      41.539   1.229   0.007  1.00  0.98           H  
ATOM   1068  H08 ARG A  73      39.092   1.917  -2.433  1.00  0.98           H  
ATOM   1069  H09 ARG A  73      43.015   1.288  -1.716  1.00  0.98           H  
ATOM   1070  H10 ARG A  73      41.006  -0.589   1.151  1.00  0.98           H  
ATOM   1071  H11 ARG A  73      38.422   0.848   1.789  1.00  0.98           H  
ATOM   1072  H12 ARG A  73      38.749   0.804  -0.627  1.00  0.98           H  
ATOM   1073  H13 ARG A  73      40.259   1.985  -3.734  1.00  0.98           H  
ATOM   1074  N   GLN A  74      41.730  -1.099   4.179  1.00  1.38           N  
ATOM   1075  CA  GLN A  74      42.548  -0.611   5.308  1.00  1.38           C  
ATOM   1076  C   GLN A  74      43.850   0.053   4.836  1.00  1.38           C  
ATOM   1077  O   GLN A  74      44.787   0.246   5.606  1.00  1.38           O  
ATOM   1078  CB  GLN A  74      42.892  -1.812   6.200  1.00  1.38           C  
ATOM   1079  CG  GLN A  74      41.668  -2.526   6.783  1.00  1.38           C  
ATOM   1080  CD  GLN A  74      40.935  -1.659   7.808  1.00  1.38           C  
ATOM   1081  NE2 GLN A  74      39.680  -1.394   7.539  1.00  1.38           N  
ATOM   1082  OE1 GLN A  74      41.475  -1.245   8.824  1.00  1.38           O  
ATOM   1083  H01 GLN A  74      39.258  -1.753   6.695  1.00  1.38           H  
ATOM   1084  H02 GLN A  74      42.060  -1.888   3.642  1.00  1.38           H  
ATOM   1085  H03 GLN A  74      41.975   0.141   5.850  1.00  1.38           H  
ATOM   1086  H04 GLN A  74      43.510  -1.460   7.026  1.00  1.38           H  
ATOM   1087  H05 GLN A  74      41.994  -3.446   7.268  1.00  1.38           H  
ATOM   1088  H06 GLN A  74      39.135  -0.831   8.176  1.00  1.38           H  
ATOM   1089  H07 GLN A  74      43.408  -2.536   5.569  1.00  1.38           H  
ATOM   1090  H08 GLN A  74      40.979  -2.736   5.965  1.00  1.38           H  
ATOM   1091  N   ASP A  75      43.839   0.551   3.603  1.00  1.64           N  
ATOM   1092  CA  ASP A  75      45.068   1.094   2.985  1.00  1.64           C  
ATOM   1093  C   ASP A  75      45.126   2.638   2.988  1.00  1.64           C  
ATOM   1094  O   ASP A  75      45.812   3.229   2.156  1.00  1.64           O  
ATOM   1095  CB  ASP A  75      45.177   0.538   1.556  1.00  1.64           C  
ATOM   1096  CG  ASP A  75      44.184   1.184   0.581  1.00  1.64           C  
ATOM   1097  OD1 ASP A  75      43.106   1.624   1.057  1.00  1.64           O  
ATOM   1098  OD2 ASP A  75      44.530   1.277  -0.608  1.00  1.64           O1-
ATOM   1099  H01 ASP A  75      44.987  -0.535   1.585  1.00  1.64           H  
ATOM   1100  H02 ASP A  75      42.976   0.559   3.079  1.00  1.64           H  
ATOM   1101  H03 ASP A  75      45.920   0.775   3.586  1.00  1.64           H  
ATOM   1102  H04 ASP A  75      46.180   0.765   1.195  1.00  1.64           H  
ATOM   1103  N   GLY A  76      44.269   3.257   3.810  1.00  1.69           N  
ATOM   1104  CA  GLY A  76      44.175   4.729   3.888  1.00  1.69           C  
ATOM   1105  C   GLY A  76      43.212   5.358   2.867  1.00  1.69           C  
ATOM   1106  O   GLY A  76      42.759   6.480   3.071  1.00  1.69           O  
ATOM   1107  H01 GLY A  76      45.169   5.144   3.721  1.00  1.69           H  
ATOM   1108  H02 GLY A  76      43.666   2.698   4.397  1.00  1.69           H  
ATOM   1109  H03 GLY A  76      43.778   4.964   4.876  1.00  1.69           H  
ATOM   1110  N   SER A  77      42.965   4.670   1.753  1.00  1.67           N  
ATOM   1111  CA  SER A  77      42.031   5.161   0.721  1.00  1.67           C  
ATOM   1112  C   SER A  77      40.578   4.868   1.111  1.00  1.67           C  
ATOM   1113  O   SER A  77      40.260   3.812   1.649  1.00  1.67           O  
ATOM   1114  CB  SER A  77      42.342   4.541  -0.639  1.00  1.67           C  
ATOM   1115  OG  SER A  77      41.518   5.146  -1.640  1.00  1.67           O  
ATOM   1116  H01 SER A  77      41.264   4.485  -2.289  1.00  1.67           H  
ATOM   1117  H02 SER A  77      43.431   3.785   1.610  1.00  1.67           H  
ATOM   1118  H03 SER A  77      42.160   6.241   0.648  1.00  1.67           H  
ATOM   1119  H04 SER A  77      42.145   3.470  -0.604  1.00  1.67           H  
ATOM   1120  H05 SER A  77      43.391   4.709  -0.883  1.00  1.67           H  
ATOM   1121  N   GLN A  78      39.732   5.851   0.843  1.00  1.41           N  
ATOM   1122  CA  GLN A  78      38.292   5.785   1.174  1.00  1.41           C  
ATOM   1123  C   GLN A  78      37.436   5.157   0.066  1.00  1.41           C  
ATOM   1124  O   GLN A  78      36.310   4.725   0.311  1.00  1.41           O  
ATOM   1125  CB  GLN A  78      37.754   7.185   1.441  1.00  1.41           C  
ATOM   1126  CG  GLN A  78      38.479   7.909   2.582  1.00  1.41           C  
ATOM   1127  CD  GLN A  78      37.936   9.324   2.799  1.00  1.41           C  
ATOM   1128  NE2 GLN A  78      37.520   9.975   1.728  1.00  1.41           N  
ATOM   1129  OE1 GLN A  78      37.904   9.845   3.903  1.00  1.41           O  
ATOM   1130  H01 GLN A  78      37.561   9.533   0.821  1.00  1.41           H  
ATOM   1131  H02 GLN A  78      40.086   6.683   0.393  1.00  1.41           H  
ATOM   1132  H03 GLN A  78      38.220   5.150   2.057  1.00  1.41           H  
ATOM   1133  H04 GLN A  78      36.697   7.107   1.697  1.00  1.41           H  
ATOM   1134  H05 GLN A  78      39.540   7.971   2.342  1.00  1.41           H  
ATOM   1135  H06 GLN A  78      37.160  10.915   1.816  1.00  1.41           H  
ATOM   1136  H07 GLN A  78      37.916   7.770   0.535  1.00  1.41           H  
ATOM   1137  H08 GLN A  78      38.316   7.342   3.498  1.00  1.41           H  
ATOM   1138  N   ASN A  79      37.956   5.185  -1.163  1.00  1.03           N  
ATOM   1139  CA  ASN A  79      37.218   4.747  -2.363  1.00  1.03           C  
ATOM   1140  C   ASN A  79      36.589   3.360  -2.225  1.00  1.03           C  
ATOM   1141  O   ASN A  79      37.264   2.359  -2.016  1.00  1.03           O  
ATOM   1142  CB  ASN A  79      38.106   4.717  -3.605  1.00  1.03           C  
ATOM   1143  CG  ASN A  79      38.539   6.100  -4.081  1.00  1.03           C  
ATOM   1144  ND2 ASN A  79      39.492   6.091  -4.984  1.00  1.03           N  
ATOM   1145  OD1 ASN A  79      38.046   7.146  -3.682  1.00  1.03           O  
ATOM   1146  H01 ASN A  79      39.879   5.214  -5.302  1.00  1.03           H  
ATOM   1147  H02 ASN A  79      38.901   5.523  -1.277  1.00  1.03           H  
ATOM   1148  H03 ASN A  79      36.427   5.490  -2.470  1.00  1.03           H  
ATOM   1149  H04 ASN A  79      37.556   4.231  -4.411  1.00  1.03           H  
ATOM   1150  H05 ASN A  79      39.839   6.961  -5.361  1.00  1.03           H  
ATOM   1151  H06 ASN A  79      39.012   4.174  -3.336  1.00  1.03           H  
ATOM   1152  N   GLY A  80      35.263   3.380  -2.202  1.00  0.42           N  
ATOM   1153  CA  GLY A  80      34.458   2.152  -2.186  1.00  0.42           C  
ATOM   1154  C   GLY A  80      33.841   1.848  -0.819  1.00  0.42           C  
ATOM   1155  O   GLY A  80      33.280   0.765  -0.657  1.00  0.42           O  
ATOM   1156  H01 GLY A  80      35.096   1.316  -2.472  1.00  0.42           H  
ATOM   1157  H02 GLY A  80      34.790   4.272  -2.195  1.00  0.42           H  
ATOM   1158  H03 GLY A  80      33.635   2.298  -2.885  1.00  0.42           H  
ATOM   1159  N   TRP A  81      33.951   2.780   0.131  1.00  0.00           N  
ATOM   1160  CA  TRP A  81      33.290   2.623   1.439  1.00  0.00           C  
ATOM   1161  C   TRP A  81      31.783   2.612   1.217  1.00  0.00           C  
ATOM   1162  O   TRP A  81      31.266   3.447   0.485  1.00  0.00           O  
ATOM   1163  CB  TRP A  81      33.645   3.760   2.397  1.00  0.00           C  
ATOM   1164  CG  TRP A  81      35.060   3.676   2.962  1.00  0.00           C  
ATOM   1165  CD1 TRP A  81      35.931   2.675   2.836  1.00  0.00           C  
ATOM   1166  CD2 TRP A  81      35.645   4.636   3.769  1.00  0.00           C  
ATOM   1167  CE2 TRP A  81      36.894   4.145   4.110  1.00  0.00           C  
ATOM   1168  CE3 TRP A  81      35.217   5.874   4.230  1.00  0.00           C  
ATOM   1169  NE1 TRP A  81      37.035   2.958   3.523  1.00  0.00           N  
ATOM   1170  CZ2 TRP A  81      37.728   4.897   4.924  1.00  0.00           C  
ATOM   1171  CZ3 TRP A  81      36.063   6.637   5.024  1.00  0.00           C  
ATOM   1172  CH2 TRP A  81      37.316   6.146   5.373  1.00  0.00           C  
ATOM   1173  H01 TRP A  81      37.978   6.743   6.001  1.00  0.00           H  
ATOM   1174  H02 TRP A  81      34.498   3.609  -0.050  1.00  0.00           H  
ATOM   1175  H03 TRP A  81      33.631   1.691   1.889  1.00  0.00           H  
ATOM   1176  H04 TRP A  81      32.941   3.740   3.229  1.00  0.00           H  
ATOM   1177  H05 TRP A  81      35.765   1.765   2.259  1.00  0.00           H  
ATOM   1178  H06 TRP A  81      34.225   6.244   3.971  1.00  0.00           H  
ATOM   1179  H07 TRP A  81      37.851   2.366   3.589  1.00  0.00           H  
ATOM   1180  H08 TRP A  81      38.705   4.509   5.211  1.00  0.00           H  
ATOM   1181  H09 TRP A  81      35.745   7.619   5.373  1.00  0.00           H  
ATOM   1182  H10 TRP A  81      33.589   4.685   1.823  1.00  0.00           H  
ATOM   1183  N   ILE A  82      31.143   1.570   1.713  1.00  0.00           N  
ATOM   1184  CA  ILE A  82      29.700   1.366   1.490  1.00  0.00           C  
ATOM   1185  C   ILE A  82      28.913   2.270   2.450  1.00  0.00           C  
ATOM   1186  O   ILE A  82      29.065   2.172   3.666  1.00  0.00           O  
ATOM   1187  CB  ILE A  82      29.328  -0.118   1.662  1.00  0.00           C  
ATOM   1188  CG1 ILE A  82      30.144  -0.989   0.689  1.00  0.00           C  
ATOM   1189  CG2 ILE A  82      27.815  -0.320   1.471  1.00  0.00           C  
ATOM   1190  CD1 ILE A  82      29.967  -2.501   0.886  1.00  0.00           C  
ATOM   1191  H01 ILE A  82      29.980  -2.733   1.951  1.00  0.00           H  
ATOM   1192  H02 ILE A  82      31.656   0.894   2.260  1.00  0.00           H  
ATOM   1193  H03 ILE A  82      29.441   1.639   0.467  1.00  0.00           H  
ATOM   1194  H04 ILE A  82      29.576  -0.430   2.677  1.00  0.00           H  
ATOM   1195  H05 ILE A  82      31.199  -0.749   0.820  1.00  0.00           H  
ATOM   1196  H06 ILE A  82      27.428  -0.948   2.273  1.00  0.00           H  
ATOM   1197  H07 ILE A  82      30.779  -3.030   0.388  1.00  0.00           H  
ATOM   1198  H08 ILE A  82      29.777  -0.762  -0.312  1.00  0.00           H  
ATOM   1199  H09 ILE A  82      27.631  -0.801   0.511  1.00  0.00           H  
ATOM   1200  H10 ILE A  82      29.015  -2.814   0.458  1.00  0.00           H  
ATOM   1201  H11 ILE A  82      27.314   0.648   1.494  1.00  0.00           H  
ATOM   1202  N   GLY A  83      28.046   3.086   1.843  1.00  0.00           N  
ATOM   1203  CA  GLY A  83      27.103   3.920   2.610  1.00  0.00           C  
ATOM   1204  C   GLY A  83      25.807   3.132   2.817  1.00  0.00           C  
ATOM   1205  O   GLY A  83      25.711   2.221   3.644  1.00  0.00           O  
ATOM   1206  H01 GLY A  83      26.892   4.837   2.060  1.00  0.00           H  
ATOM   1207  H02 GLY A  83      28.037   3.132   0.834  1.00  0.00           H  
ATOM   1208  H03 GLY A  83      27.538   4.180   3.575  1.00  0.00           H  
ATOM   1209  N   ARG A  84      24.847   3.448   1.960  1.00  0.00           N  
ATOM   1210  CA  ARG A  84      23.564   2.731   1.915  1.00  0.00           C  
ATOM   1211  C   ARG A  84      23.783   1.304   1.407  1.00  0.00           C  
ATOM   1212  O   ARG A  84      24.544   1.078   0.466  1.00  0.00           O  
ATOM   1213  CB  ARG A  84      22.618   3.443   0.960  1.00  0.00           C  
ATOM   1214  CG  ARG A  84      22.312   4.874   1.411  1.00  0.00           C  
ATOM   1215  CD  ARG A  84      21.118   5.431   0.641  1.00  0.00           C  
ATOM   1216  NE  ARG A  84      19.994   4.497   0.842  1.00  0.00           N  
ATOM   1217  CZ  ARG A  84      19.047   4.197  -0.040  1.00  0.00           C  
ATOM   1218  NH1 ARG A  84      18.981   4.804  -1.218  1.00  0.00           N1+
ATOM   1219  NH2 ARG A  84      18.232   3.182   0.212  1.00  0.00           N  
ATOM   1220  H01 ARG A  84      17.538   2.910  -0.470  1.00  0.00           H  
ATOM   1221  H02 ARG A  84      25.002   4.209   1.314  1.00  0.00           H  
ATOM   1222  H03 ARG A  84      23.139   2.706   2.918  1.00  0.00           H  
ATOM   1223  H04 ARG A  84      21.684   2.883   0.907  1.00  0.00           H  
ATOM   1224  H05 ARG A  84      23.183   5.503   1.228  1.00  0.00           H  
ATOM   1225  H06 ARG A  84      21.358   5.504  -0.420  1.00  0.00           H  
ATOM   1226  H07 ARG A  84      19.939   4.040   1.741  1.00  0.00           H  
ATOM   1227  H08 ARG A  84      19.629   5.546  -1.441  1.00  0.00           H  
ATOM   1228  H09 ARG A  84      18.305   2.681   1.086  1.00  0.00           H  
ATOM   1229  H10 ARG A  84      23.103   3.495  -0.015  1.00  0.00           H  
ATOM   1230  H11 ARG A  84      22.074   4.866   2.475  1.00  0.00           H  
ATOM   1231  H12 ARG A  84      20.860   6.428   0.997  1.00  0.00           H  
ATOM   1232  H13 ARG A  84      18.283   4.524  -1.892  1.00  0.00           H  
ATOM   1233  N   HIS A  85      23.060   0.380   2.020  1.00  0.00           N  
ATOM   1234  CA  HIS A  85      23.186  -1.055   1.712  1.00  0.00           C  
ATOM   1235  C   HIS A  85      21.932  -1.820   2.136  1.00  0.00           C  
ATOM   1236  O   HIS A  85      21.081  -1.301   2.861  1.00  0.00           O  
ATOM   1237  CB  HIS A  85      24.420  -1.639   2.414  1.00  0.00           C  
ATOM   1238  CG  HIS A  85      24.324  -1.486   3.931  1.00  0.00           C  
ATOM   1239  CD2 HIS A  85      23.889  -2.415   4.772  1.00  0.00           C  
ATOM   1240  ND1 HIS A  85      24.600  -0.379   4.613  1.00  0.00           N  
ATOM   1241  CE1 HIS A  85      24.329  -0.608   5.886  1.00  0.00           C  
ATOM   1242  NE2 HIS A  85      23.895  -1.856   5.971  1.00  0.00           N  
ATOM   1243  H01 HIS A  85      23.610  -2.314   6.825  1.00  0.00           H  
ATOM   1244  H02 HIS A  85      22.397   0.670   2.725  1.00  0.00           H  
ATOM   1245  H03 HIS A  85      23.302  -1.162   0.634  1.00  0.00           H  
ATOM   1246  H04 HIS A  85      25.310  -1.118   2.060  1.00  0.00           H  
ATOM   1247  H05 HIS A  85      23.588  -3.433   4.525  1.00  0.00           H  
ATOM   1248  H06 HIS A  85      24.441   0.097   6.710  1.00  0.00           H  
ATOM   1249  H07 HIS A  85      24.476  -2.702   2.180  1.00  0.00           H  
ATOM   1250  N   GLU A  86      21.828  -3.011   1.566  1.00  0.00           N  
ATOM   1251  CA  GLU A  86      20.757  -3.971   1.873  1.00  0.00           C  
ATOM   1252  C   GLU A  86      21.378  -5.365   1.942  1.00  0.00           C  
ATOM   1253  O   GLU A  86      22.286  -5.680   1.170  1.00  0.00           O  
ATOM   1254  CB  GLU A  86      19.719  -3.980   0.752  1.00  0.00           C  
ATOM   1255  CG  GLU A  86      19.102  -2.603   0.491  1.00  0.00           C  
ATOM   1256  CD  GLU A  86      18.049  -2.619  -0.612  1.00  0.00           C  
ATOM   1257  OE1 GLU A  86      18.206  -3.450  -1.536  1.00  0.00           O  
ATOM   1258  OE2 GLU A  86      17.146  -1.760  -0.541  1.00  0.00           O1-
ATOM   1259  H01 GLU A  86      19.897  -1.915   0.203  1.00  0.00           H  
ATOM   1260  H02 GLU A  86      22.523  -3.275   0.882  1.00  0.00           H  
ATOM   1261  H03 GLU A  86      20.280  -3.693   2.813  1.00  0.00           H  
ATOM   1262  H04 GLU A  86      18.922  -4.672   1.023  1.00  0.00           H  
ATOM   1263  H05 GLU A  86      18.606  -2.290   1.410  1.00  0.00           H  
ATOM   1264  H06 GLU A  86      20.231  -4.284  -0.161  1.00  0.00           H  
ATOM   1265  N   VAL A  87      20.847  -6.175   2.842  1.00  0.00           N  
ATOM   1266  CA  VAL A  87      21.300  -7.566   3.005  1.00  0.00           C  
ATOM   1267  C   VAL A  87      20.105  -8.479   2.708  1.00  0.00           C  
ATOM   1268  O   VAL A  87      19.015  -8.287   3.242  1.00  0.00           O  
ATOM   1269  CB  VAL A  87      21.860  -7.800   4.422  1.00  0.00           C  
ATOM   1270  CG1 VAL A  87      22.389  -9.230   4.589  1.00  0.00           C  
ATOM   1271  CG2 VAL A  87      22.992  -6.820   4.757  1.00  0.00           C  
ATOM   1272  H01 VAL A  87      23.285  -6.945   5.800  1.00  0.00           H  
ATOM   1273  H02 VAL A  87      20.107  -5.829   3.436  1.00  0.00           H  
ATOM   1274  H03 VAL A  87      22.113  -7.788   2.314  1.00  0.00           H  
ATOM   1275  H04 VAL A  87      21.028  -7.636   5.107  1.00  0.00           H  
ATOM   1276  H05 VAL A  87      22.531  -9.682   3.608  1.00  0.00           H  
ATOM   1277  H06 VAL A  87      22.649  -5.798   4.595  1.00  0.00           H  
ATOM   1278  H07 VAL A  87      21.672  -9.819   5.161  1.00  0.00           H  
ATOM   1279  H08 VAL A  87      23.848  -7.021   4.113  1.00  0.00           H  
ATOM   1280  H09 VAL A  87      23.342  -9.205   5.118  1.00  0.00           H  
ATOM   1281  N   TYR A  88      20.368  -9.468   1.871  1.00  0.00           N  
ATOM   1282  CA  TYR A  88      19.364 -10.466   1.465  1.00  0.00           C  
ATOM   1283  C   TYR A  88      19.857 -11.872   1.796  1.00  0.00           C  
ATOM   1284  O   TYR A  88      21.057 -12.157   1.739  1.00  0.00           O  
ATOM   1285  CB  TYR A  88      19.110 -10.392  -0.041  1.00  0.00           C  
ATOM   1286  CG  TYR A  88      18.458  -9.079  -0.468  1.00  0.00           C  
ATOM   1287  CD1 TYR A  88      19.259  -7.974  -0.722  1.00  0.00           C  
ATOM   1288  CD2 TYR A  88      17.081  -9.009  -0.635  1.00  0.00           C  
ATOM   1289  CE1 TYR A  88      18.680  -6.784  -1.136  1.00  0.00           C  
ATOM   1290  CE2 TYR A  88      16.504  -7.822  -1.057  1.00  0.00           C  
ATOM   1291  CZ  TYR A  88      17.304  -6.717  -1.311  1.00  0.00           C  
ATOM   1292  OH  TYR A  88      16.722  -5.586  -1.773  1.00  0.00           O  
ATOM   1293  H01 TYR A  88      16.542  -5.678  -2.711  1.00  0.00           H  
ATOM   1294  H02 TYR A  88      21.301  -9.543   1.492  1.00  0.00           H  
ATOM   1295  H03 TYR A  88      18.442 -10.252   2.006  1.00  0.00           H  
ATOM   1296  H04 TYR A  88      18.455 -11.215  -0.325  1.00  0.00           H  
ATOM   1297  H05 TYR A  88      20.340  -8.042  -0.596  1.00  0.00           H  
ATOM   1298  H06 TYR A  88      16.459  -9.881  -0.436  1.00  0.00           H  
ATOM   1299  H07 TYR A  88      19.300  -5.907  -1.323  1.00  0.00           H  
ATOM   1300  H08 TYR A  88      15.424  -7.756  -1.189  1.00  0.00           H  
ATOM   1301  H09 TYR A  88      20.077 -10.455  -0.540  1.00  0.00           H  
ATOM   1302  N   LEU A  89      18.887 -12.711   2.124  1.00  0.00           N  
ATOM   1303  CA  LEU A  89      19.117 -14.150   2.312  1.00  0.00           C  
ATOM   1304  C   LEU A  89      18.259 -14.918   1.313  1.00  0.00           C  
ATOM   1305  O   LEU A  89      17.204 -14.453   0.885  1.00  0.00           O  
ATOM   1306  CB  LEU A  89      18.755 -14.577   3.738  1.00  0.00           C  
ATOM   1307  CG  LEU A  89      19.540 -13.827   4.823  1.00  0.00           C  
ATOM   1308  CD1 LEU A  89      19.178 -14.388   6.197  1.00  0.00           C  
ATOM   1309  CD2 LEU A  89      21.057 -13.897   4.619  1.00  0.00           C  
ATOM   1310  H01 LEU A  89      21.375 -13.080   3.971  1.00  0.00           H  
ATOM   1311  H02 LEU A  89      17.953 -12.348   2.250  1.00  0.00           H  
ATOM   1312  H03 LEU A  89      20.173 -14.367   2.149  1.00  0.00           H  
ATOM   1313  H04 LEU A  89      18.957 -15.643   3.841  1.00  0.00           H  
ATOM   1314  H05 LEU A  89      19.258 -12.776   4.754  1.00  0.00           H  
ATOM   1315  H06 LEU A  89      19.285 -13.606   6.949  1.00  0.00           H  
ATOM   1316  H07 LEU A  89      21.319 -14.850   4.158  1.00  0.00           H  
ATOM   1317  H08 LEU A  89      17.701 -14.339   3.884  1.00  0.00           H  
ATOM   1318  H09 LEU A  89      19.842 -15.218   6.438  1.00  0.00           H  
ATOM   1319  H10 LEU A  89      21.557 -13.811   5.584  1.00  0.00           H  
ATOM   1320  H11 LEU A  89      18.147 -14.741   6.185  1.00  0.00           H  
ATOM   1321  N   SER A  90      18.803 -16.041   0.874  1.00  0.00           N  
ATOM   1322  CA  SER A  90      18.085 -16.922  -0.057  1.00  0.00           C  
ATOM   1323  C   SER A  90      18.478 -18.366   0.217  1.00  0.00           C  
ATOM   1324  O   SER A  90      19.612 -18.677   0.585  1.00  0.00           O  
ATOM   1325  CB  SER A  90      18.411 -16.556  -1.503  1.00  0.00           C  
ATOM   1326  OG  SER A  90      17.670 -17.348  -2.432  1.00  0.00           O  
ATOM   1327  H01 SER A  90      17.440 -18.187  -2.026  1.00  0.00           H  
ATOM   1328  H02 SER A  90      19.729 -16.298   1.185  1.00  0.00           H  
ATOM   1329  H03 SER A  90      17.012 -16.799   0.092  1.00  0.00           H  
ATOM   1330  H04 SER A  90      19.476 -16.713  -1.676  1.00  0.00           H  
ATOM   1331  H05 SER A  90      18.139 -15.512  -1.657  1.00  0.00           H  
ATOM   1332  N   SER A  91      17.471 -19.208   0.079  1.00  0.57           N  
ATOM   1333  CA  SER A  91      17.626 -20.665   0.238  1.00  0.57           C  
ATOM   1334  C   SER A  91      17.939 -21.318  -1.118  1.00  0.57           C  
ATOM   1335  O   SER A  91      18.570 -22.368  -1.189  1.00  0.57           O  
ATOM   1336  CB  SER A  91      16.324 -21.206   0.830  1.00  0.57           C  
ATOM   1337  OG  SER A  91      16.541 -22.471   1.449  1.00  0.57           O  
ATOM   1338  H01 SER A  91      16.714 -23.132   0.775  1.00  0.57           H  
ATOM   1339  H02 SER A  91      16.558 -18.839  -0.144  1.00  0.57           H  
ATOM   1340  H03 SER A  91      18.457 -20.897   0.904  1.00  0.57           H  
ATOM   1341  H04 SER A  91      15.587 -21.318   0.034  1.00  0.57           H  
ATOM   1342  H05 SER A  91      15.963 -20.505   1.582  1.00  0.57           H  
ATOM   1343  N   ASP A  92      17.609 -20.596  -2.191  1.00  1.45           N  
ATOM   1344  CA  ASP A  92      17.795 -21.087  -3.567  1.00  1.45           C  
ATOM   1345  C   ASP A  92      18.782 -20.303  -4.456  1.00  1.45           C  
ATOM   1346  O   ASP A  92      19.286 -20.860  -5.424  1.00  1.45           O  
ATOM   1347  CB  ASP A  92      16.431 -21.248  -4.256  1.00  1.45           C  
ATOM   1348  CG  ASP A  92      15.579 -19.980  -4.356  1.00  1.45           C  
ATOM   1349  OD1 ASP A  92      16.147 -18.862  -4.255  1.00  1.45           O  
ATOM   1350  OD2 ASP A  92      14.390 -20.142  -4.669  1.00  1.45           O1-
ATOM   1351  H01 ASP A  92      15.861 -21.992  -3.699  1.00  1.45           H  
ATOM   1352  H02 ASP A  92      17.216 -19.676  -2.054  1.00  1.45           H  
ATOM   1353  H03 ASP A  92      18.285 -22.053  -3.448  1.00  1.45           H  
ATOM   1354  H04 ASP A  92      16.652 -21.536  -5.284  1.00  1.45           H  
ATOM   1355  N   GLY A  93      18.886 -18.983  -4.248  1.00  1.85           N  
ATOM   1356  CA  GLY A  93      19.754 -18.107  -5.062  1.00  1.85           C  
ATOM   1357  C   GLY A  93      19.015 -17.247  -6.105  1.00  1.85           C  
ATOM   1358  O   GLY A  93      19.617 -16.370  -6.720  1.00  1.85           O  
ATOM   1359  H01 GLY A  93      20.472 -18.736  -5.589  1.00  1.85           H  
ATOM   1360  H02 GLY A  93      18.347 -18.568  -3.501  1.00  1.85           H  
ATOM   1361  H03 GLY A  93      20.220 -17.409  -4.367  1.00  1.85           H  
ATOM   1362  N   LYS A  94      17.710 -17.466  -6.247  1.00  2.28           N  
ATOM   1363  CA  LYS A  94      16.859 -16.714  -7.190  1.00  2.28           C  
ATOM   1364  C   LYS A  94      15.809 -15.864  -6.457  1.00  2.28           C  
ATOM   1365  O   LYS A  94      15.531 -14.726  -6.827  1.00  2.28           O  
ATOM   1366  CB  LYS A  94      16.170 -17.694  -8.151  1.00  2.28           C  
ATOM   1367  CG  LYS A  94      15.371 -16.989  -9.255  1.00  2.28           C  
ATOM   1368  CD  LYS A  94      16.278 -16.152 -10.164  1.00  2.28           C  
ATOM   1369  CE  LYS A  94      15.478 -15.369 -11.206  1.00  2.28           C  
ATOM   1370  NZ  LYS A  94      14.635 -14.337 -10.583  1.00  2.28           N1+
ATOM   1371  H01 LYS A  94      14.487 -13.582 -11.238  1.00  2.28           H  
ATOM   1372  H02 LYS A  94      17.280 -18.183  -5.681  1.00  2.28           H  
ATOM   1373  H03 LYS A  94      17.496 -16.032  -7.752  1.00  2.28           H  
ATOM   1374  H04 LYS A  94      15.490 -18.324  -7.577  1.00  2.28           H  
ATOM   1375  H05 LYS A  94      14.631 -16.335  -8.794  1.00  2.28           H  
ATOM   1376  H06 LYS A  94      16.972 -16.817 -10.679  1.00  2.28           H  
ATOM   1377  H07 LYS A  94      14.841 -16.061 -11.756  1.00  2.28           H  
ATOM   1378  H08 LYS A  94      15.093 -13.981  -9.756  1.00  2.28           H  
ATOM   1379  H09 LYS A  94      16.952 -18.278  -8.637  1.00  2.28           H  
ATOM   1380  H10 LYS A  94      14.889 -17.752  -9.866  1.00  2.28           H  
ATOM   1381  H11 LYS A  94      16.811 -15.435  -9.540  1.00  2.28           H  
ATOM   1382  H12 LYS A  94      16.183 -14.874 -11.873  1.00  2.28           H  
ATOM   1383  H13 LYS A  94      13.745 -14.740 -10.327  1.00  2.28           H  
ATOM   1384  N   THR A  95      15.311 -16.417  -5.359  1.00  2.32           N  
ATOM   1385  CA  THR A  95      14.247 -15.798  -4.550  1.00  2.32           C  
ATOM   1386  C   THR A  95      14.870 -15.229  -3.273  1.00  2.32           C  
ATOM   1387  O   THR A  95      15.211 -15.963  -2.347  1.00  2.32           O  
ATOM   1388  CB  THR A  95      13.149 -16.812  -4.196  1.00  2.32           C  
ATOM   1389  CG2 THR A  95      12.455 -17.356  -5.451  1.00  2.32           C  
ATOM   1390  OG1 THR A  95      13.708 -17.868  -3.413  1.00  2.32           O  
ATOM   1391  H01 THR A  95      13.899 -18.620  -3.979  1.00  2.32           H  
ATOM   1392  H02 THR A  95      15.681 -17.309  -5.062  1.00  2.32           H  
ATOM   1393  H03 THR A  95      13.781 -15.001  -5.130  1.00  2.32           H  
ATOM   1394  H04 THR A  95      12.383 -16.304  -3.610  1.00  2.32           H  
ATOM   1395  H05 THR A  95      12.189 -18.402  -5.295  1.00  2.32           H  
ATOM   1396  H06 THR A  95      13.129 -17.275  -6.304  1.00  2.32           H  
ATOM   1397  H07 THR A  95      11.552 -16.777  -5.646  1.00  2.32           H  
ATOM   1398  N   TRP A  96      15.103 -13.930  -3.330  1.00  2.01           N  
ATOM   1399  CA  TRP A  96      15.803 -13.194  -2.257  1.00  2.01           C  
ATOM   1400  C   TRP A  96      14.850 -12.566  -1.235  1.00  2.01           C  
ATOM   1401  O   TRP A  96      15.203 -12.379  -0.072  1.00  2.01           O  
ATOM   1402  CB  TRP A  96      16.691 -12.121  -2.889  1.00  2.01           C  
ATOM   1403  CG  TRP A  96      17.821 -12.777  -3.683  1.00  2.01           C  
ATOM   1404  CD1 TRP A  96      17.869 -12.988  -4.997  1.00  2.01           C  
ATOM   1405  CD2 TRP A  96      18.970 -13.308  -3.130  1.00  2.01           C  
ATOM   1406  CE2 TRP A  96      19.689 -13.849  -4.180  1.00  2.01           C  
ATOM   1407  CE3 TRP A  96      19.434 -13.400  -1.824  1.00  2.01           C  
ATOM   1408  NE1 TRP A  96      18.997 -13.632  -5.298  1.00  2.01           N  
ATOM   1409  CZ2 TRP A  96      20.890 -14.493  -3.923  1.00  2.01           C  
ATOM   1410  CZ3 TRP A  96      20.645 -14.028  -1.567  1.00  2.01           C  
ATOM   1411  CH2 TRP A  96      21.372 -14.572  -2.620  1.00  2.01           C  
ATOM   1412  H01 TRP A  96      22.325 -15.063  -2.424  1.00  2.01           H  
ATOM   1413  H02 TRP A  96      14.789 -13.418  -4.142  1.00  2.01           H  
ATOM   1414  H03 TRP A  96      16.407 -13.913  -1.703  1.00  2.01           H  
ATOM   1415  H04 TRP A  96      17.116 -11.496  -2.104  1.00  2.01           H  
ATOM   1416  H05 TRP A  96      17.106 -12.682  -5.713  1.00  2.01           H  
ATOM   1417  H06 TRP A  96      18.850 -12.981  -1.005  1.00  2.01           H  
ATOM   1418  H07 TRP A  96      19.282 -13.911  -6.226  1.00  2.01           H  
ATOM   1419  H08 TRP A  96      21.456 -14.937  -4.742  1.00  2.01           H  
ATOM   1420  H09 TRP A  96      21.023 -14.094  -0.547  1.00  2.01           H  
ATOM   1421  H10 TRP A  96      16.089 -11.510  -3.562  1.00  2.01           H  
ATOM   1422  N   GLY A  97      13.637 -12.260  -1.719  1.00  1.63           N  
ATOM   1423  CA  GLY A  97      12.584 -11.617  -0.918  1.00  1.63           C  
ATOM   1424  C   GLY A  97      13.007 -10.212  -0.480  1.00  1.63           C  
ATOM   1425  O   GLY A  97      13.687  -9.485  -1.204  1.00  1.63           O  
ATOM   1426  H01 GLY A  97      12.388 -12.223  -0.033  1.00  1.63           H  
ATOM   1427  H02 GLY A  97      13.436 -12.483  -2.683  1.00  1.63           H  
ATOM   1428  H03 GLY A  97      11.686 -11.534  -1.530  1.00  1.63           H  
ATOM   1429  N   SER A  98      12.522  -9.869   0.703  1.00  1.33           N  
ATOM   1430  CA  SER A  98      12.755  -8.566   1.343  1.00  1.33           C  
ATOM   1431  C   SER A  98      14.095  -8.593   2.099  1.00  1.33           C  
ATOM   1432  O   SER A  98      14.482  -9.648   2.613  1.00  1.33           O  
ATOM   1433  CB  SER A  98      11.593  -8.315   2.307  1.00  1.33           C  
ATOM   1434  OG  SER A  98      11.613  -6.977   2.801  1.00  1.33           O  
ATOM   1435  H01 SER A  98      12.334  -6.877   3.427  1.00  1.33           H  
ATOM   1436  H02 SER A  98      11.957 -10.545   1.197  1.00  1.33           H  
ATOM   1437  H03 SER A  98      12.806  -7.768   0.603  1.00  1.33           H  
ATOM   1438  H04 SER A  98      11.671  -9.006   3.146  1.00  1.33           H  
ATOM   1439  H05 SER A  98      10.658  -8.470   1.768  1.00  1.33           H  
ATOM   1440  N   PRO A  99      14.810  -7.463   2.141  1.00  0.47           N  
ATOM   1441  CA  PRO A  99      16.095  -7.383   2.852  1.00  0.47           C  
ATOM   1442  C   PRO A  99      15.861  -7.691   4.335  1.00  0.47           C  
ATOM   1443  O   PRO A  99      14.891  -7.230   4.935  1.00  0.47           O  
ATOM   1444  CB  PRO A  99      16.522  -5.930   2.718  1.00  0.47           C  
ATOM   1445  CG  PRO A  99      15.785  -5.404   1.490  1.00  0.47           C  
ATOM   1446  CD  PRO A  99      14.471  -6.175   1.502  1.00  0.47           C  
ATOM   1447  H01 PRO A  99      13.715  -5.643   2.080  1.00  0.47           H  
ATOM   1448  H02 PRO A  99      16.836  -8.079   2.458  1.00  0.47           H  
ATOM   1449  H03 PRO A  99      17.600  -5.860   2.576  1.00  0.47           H  
ATOM   1450  H04 PRO A  99      16.349  -5.609   0.580  1.00  0.47           H  
ATOM   1451  H05 PRO A  99      14.054  -6.303   0.503  1.00  0.47           H  
ATOM   1452  H06 PRO A  99      16.284  -5.353   3.612  1.00  0.47           H  
ATOM   1453  H07 PRO A  99      15.642  -4.324   1.513  1.00  0.47           H  
ATOM   1454  N   VAL A 100      16.752  -8.490   4.898  1.00  0.00           N  
ATOM   1455  CA  VAL A 100      16.756  -8.769   6.353  1.00  0.00           C  
ATOM   1456  C   VAL A 100      17.313  -7.585   7.166  1.00  0.00           C  
ATOM   1457  O   VAL A 100      17.086  -7.455   8.369  1.00  0.00           O  
ATOM   1458  CB  VAL A 100      17.484 -10.085   6.682  1.00  0.00           C  
ATOM   1459  CG1 VAL A 100      16.704 -11.273   6.112  1.00  0.00           C  
ATOM   1460  CG2 VAL A 100      18.934 -10.110   6.185  1.00  0.00           C  
ATOM   1461  H01 VAL A 100      19.225  -9.111   5.861  1.00  0.00           H  
ATOM   1462  H02 VAL A 100      17.454  -8.925   4.316  1.00  0.00           H  
ATOM   1463  H03 VAL A 100      15.716  -8.897   6.654  1.00  0.00           H  
ATOM   1464  H04 VAL A 100      17.527 -10.160   7.769  1.00  0.00           H  
ATOM   1465  H05 VAL A 100      16.477 -11.977   6.912  1.00  0.00           H  
ATOM   1466  H06 VAL A 100      19.020 -10.803   5.348  1.00  0.00           H  
ATOM   1467  H07 VAL A 100      17.304 -11.770   5.349  1.00  0.00           H  
ATOM   1468  H08 VAL A 100      19.589 -10.435   6.993  1.00  0.00           H  
ATOM   1469  H09 VAL A 100      15.774 -10.917   5.668  1.00  0.00           H  
ATOM   1470  N   ALA A 101      18.099  -6.761   6.476  1.00  0.00           N  
ATOM   1471  CA  ALA A 101      18.729  -5.559   7.042  1.00  0.00           C  
ATOM   1472  C   ALA A 101      19.057  -4.581   5.918  1.00  0.00           C  
ATOM   1473  O   ALA A 101      19.336  -4.996   4.792  1.00  0.00           O  
ATOM   1474  CB  ALA A 101      20.027  -5.933   7.761  1.00  0.00           C  
ATOM   1475  H01 ALA A 101      20.387  -6.892   7.387  1.00  0.00           H  
ATOM   1476  H02 ALA A 101      18.273  -6.975   5.504  1.00  0.00           H  
ATOM   1477  H03 ALA A 101      18.039  -5.101   7.751  1.00  0.00           H  
ATOM   1478  H04 ALA A 101      19.841  -6.007   8.833  1.00  0.00           H  
ATOM   1479  H05 ALA A 101      20.779  -5.166   7.575  1.00  0.00           H  
ATOM   1480  N   THR A 102      18.957  -3.304   6.260  1.00  0.00           N  
ATOM   1481  CA  THR A 102      19.222  -2.166   5.356  1.00  0.00           C  
ATOM   1482  C   THR A 102      19.511  -0.930   6.207  1.00  0.00           C  
ATOM   1483  O   THR A 102      19.227  -0.920   7.400  1.00  0.00           O  
ATOM   1484  CB  THR A 102      18.021  -1.799   4.469  1.00  0.00           C  
ATOM   1485  CG2 THR A 102      17.621  -2.891   3.500  1.00  0.00           C  
ATOM   1486  OG1 THR A 102      16.879  -1.483   5.258  1.00  0.00           O  
ATOM   1487  H01 THR A 102      16.676  -0.549   5.168  1.00  0.00           H  
ATOM   1488  H02 THR A 102      18.679  -3.094   7.208  1.00  0.00           H  
ATOM   1489  H03 THR A 102      20.054  -2.465   4.718  1.00  0.00           H  
ATOM   1490  H04 THR A 102      18.355  -0.935   3.894  1.00  0.00           H  
ATOM   1491  H05 THR A 102      17.402  -3.805   4.052  1.00  0.00           H  
ATOM   1492  H06 THR A 102      18.437  -3.075   2.802  1.00  0.00           H  
ATOM   1493  H07 THR A 102      16.735  -2.579   2.948  1.00  0.00           H  
ATOM   1494  N   GLY A 103      20.053   0.095   5.553  1.00  0.00           N  
ATOM   1495  CA  GLY A 103      20.379   1.374   6.204  1.00  0.00           C  
ATOM   1496  C   GLY A 103      21.720   1.881   5.677  1.00  0.00           C  
ATOM   1497  O   GLY A 103      22.088   1.608   4.532  1.00  0.00           O  
ATOM   1498  H01 GLY A 103      20.442   1.229   7.282  1.00  0.00           H  
ATOM   1499  H02 GLY A 103      20.249  -0.010   4.568  1.00  0.00           H  
ATOM   1500  H03 GLY A 103      19.601   2.104   5.984  1.00  0.00           H  
ATOM   1501  N   SER A 104      22.390   2.677   6.496  1.00  0.08           N  
ATOM   1502  CA  SER A 104      23.685   3.266   6.109  1.00  0.08           C  
ATOM   1503  C   SER A 104      24.758   2.995   7.161  1.00  0.08           C  
ATOM   1504  O   SER A 104      24.484   2.994   8.361  1.00  0.08           O  
ATOM   1505  CB  SER A 104      23.546   4.776   5.901  1.00  0.08           C  
ATOM   1506  OG  SER A 104      22.558   5.014   4.895  1.00  0.08           O  
ATOM   1507  H01 SER A 104      22.272   4.177   4.522  1.00  0.08           H  
ATOM   1508  H02 SER A 104      22.005   2.885   7.406  1.00  0.08           H  
ATOM   1509  H03 SER A 104      23.990   2.796   5.174  1.00  0.08           H  
ATOM   1510  H04 SER A 104      24.502   5.192   5.582  1.00  0.08           H  
ATOM   1511  H05 SER A 104      23.246   5.252   6.834  1.00  0.08           H  
ATOM   1512  N   TRP A 105      25.964   2.756   6.663  1.00  0.86           N  
ATOM   1513  CA  TRP A 105      27.151   2.637   7.523  1.00  0.86           C  
ATOM   1514  C   TRP A 105      27.927   3.949   7.515  1.00  0.86           C  
ATOM   1515  O   TRP A 105      27.986   4.651   6.505  1.00  0.86           O  
ATOM   1516  CB  TRP A 105      28.048   1.500   7.033  1.00  0.86           C  
ATOM   1517  CG  TRP A 105      27.439   0.129   7.334  1.00  0.86           C  
ATOM   1518  CD1 TRP A 105      26.801  -0.229   8.449  1.00  0.86           C  
ATOM   1519  CD2 TRP A 105      27.595  -1.010   6.562  1.00  0.86           C  
ATOM   1520  CE2 TRP A 105      27.032  -2.048   7.287  1.00  0.86           C  
ATOM   1521  CE3 TRP A 105      28.156  -1.242   5.313  1.00  0.86           C  
ATOM   1522  NE1 TRP A 105      26.562  -1.540   8.424  1.00  0.86           N  
ATOM   1523  CZ2 TRP A 105      27.033  -3.333   6.761  1.00  0.86           C  
ATOM   1524  CZ3 TRP A 105      28.158  -2.530   4.790  1.00  0.86           C  
ATOM   1525  CH2 TRP A 105      27.598  -3.575   5.516  1.00  0.86           C  
ATOM   1526  H01 TRP A 105      27.602  -4.585   5.107  1.00  0.86           H  
ATOM   1527  H02 TRP A 105      26.070   2.653   5.664  1.00  0.86           H  
ATOM   1528  H03 TRP A 105      26.828   2.416   8.540  1.00  0.86           H  
ATOM   1529  H04 TRP A 105      29.016   1.574   7.529  1.00  0.86           H  
ATOM   1530  H05 TRP A 105      26.518   0.447   9.256  1.00  0.86           H  
ATOM   1531  H06 TRP A 105      28.592  -0.419   4.746  1.00  0.86           H  
ATOM   1532  H07 TRP A 105      26.098  -2.064   9.152  1.00  0.86           H  
ATOM   1533  H08 TRP A 105      26.590  -4.153   7.326  1.00  0.86           H  
ATOM   1534  H09 TRP A 105      28.598  -2.720   3.811  1.00  0.86           H  
ATOM   1535  H10 TRP A 105      28.156   1.594   5.952  1.00  0.86           H  
ATOM   1536  N   PHE A 106      28.419   4.299   8.698  1.00  1.28           N  
ATOM   1537  CA  PHE A 106      29.234   5.510   8.881  1.00  1.28           C  
ATOM   1538  C   PHE A 106      30.470   5.463   7.966  1.00  1.28           C  
ATOM   1539  O   PHE A 106      31.060   4.409   7.736  1.00  1.28           O  
ATOM   1540  CB  PHE A 106      29.646   5.612  10.352  1.00  1.28           C  
ATOM   1541  CG  PHE A 106      30.334   6.947  10.643  1.00  1.28           C  
ATOM   1542  CD1 PHE A 106      29.571   8.088  10.850  1.00  1.28           C  
ATOM   1543  CD2 PHE A 106      31.714   6.998  10.768  1.00  1.28           C  
ATOM   1544  CE1 PHE A 106      30.194   9.280  11.195  1.00  1.28           C  
ATOM   1545  CE2 PHE A 106      32.339   8.185  11.124  1.00  1.28           C  
ATOM   1546  CZ  PHE A 106      31.577   9.328  11.335  1.00  1.28           C  
ATOM   1547  H01 PHE A 106      32.064  10.263  11.611  1.00  1.28           H  
ATOM   1548  H02 PHE A 106      28.227   3.714   9.499  1.00  1.28           H  
ATOM   1549  H03 PHE A 106      28.653   6.392   8.610  1.00  1.28           H  
ATOM   1550  H04 PHE A 106      30.333   4.799  10.587  1.00  1.28           H  
ATOM   1551  H05 PHE A 106      28.487   8.048  10.742  1.00  1.28           H  
ATOM   1552  H06 PHE A 106      32.310   6.103  10.586  1.00  1.28           H  
ATOM   1553  H07 PHE A 106      29.599  10.179  11.356  1.00  1.28           H  
ATOM   1554  H08 PHE A 106      33.422   8.221  11.238  1.00  1.28           H  
ATOM   1555  H09 PHE A 106      28.748   5.546  10.967  1.00  1.28           H  
ATOM   1556  N   ALA A 107      30.861   6.636   7.485  1.00  1.55           N  
ATOM   1557  CA  ALA A 107      31.999   6.771   6.560  1.00  1.55           C  
ATOM   1558  C   ALA A 107      33.353   6.800   7.291  1.00  1.55           C  
ATOM   1559  O   ALA A 107      33.905   7.852   7.608  1.00  1.55           O  
ATOM   1560  CB  ALA A 107      31.796   8.022   5.699  1.00  1.55           C  
ATOM   1561  H01 ALA A 107      31.524   7.726   4.686  1.00  1.55           H  
ATOM   1562  H02 ALA A 107      30.360   7.467   7.764  1.00  1.55           H  
ATOM   1563  H03 ALA A 107      32.029   5.890   5.919  1.00  1.55           H  
ATOM   1564  H04 ALA A 107      32.720   8.600   5.674  1.00  1.55           H  
ATOM   1565  H05 ALA A 107      30.999   8.631   6.126  1.00  1.55           H  
ATOM   1566  N   ASP A 108      33.796   5.615   7.695  1.00  1.72           N  
ATOM   1567  CA  ASP A 108      35.172   5.421   8.192  1.00  1.72           C  
ATOM   1568  C   ASP A 108      35.689   4.032   7.768  1.00  1.72           C  
ATOM   1569  O   ASP A 108      34.976   3.291   7.094  1.00  1.72           O  
ATOM   1570  CB  ASP A 108      35.262   5.697   9.709  1.00  1.72           C  
ATOM   1571  CG  ASP A 108      34.463   4.737  10.595  1.00  1.72           C  
ATOM   1572  OD1 ASP A 108      34.264   3.598  10.133  1.00  1.72           O  
ATOM   1573  OD2 ASP A 108      34.162   5.120  11.742  1.00  1.72           O1-
ATOM   1574  H01 ASP A 108      34.897   6.708   9.891  1.00  1.72           H  
ATOM   1575  H02 ASP A 108      33.172   4.822   7.661  1.00  1.72           H  
ATOM   1576  H03 ASP A 108      35.838   6.152   7.734  1.00  1.72           H  
ATOM   1577  H04 ASP A 108      36.309   5.558   9.980  1.00  1.72           H  
ATOM   1578  N   SER A 109      36.789   3.601   8.373  1.00  1.75           N  
ATOM   1579  CA  SER A 109      37.426   2.323   7.994  1.00  1.75           C  
ATOM   1580  C   SER A 109      37.266   1.217   9.048  1.00  1.75           C  
ATOM   1581  O   SER A 109      37.882   0.158   8.955  1.00  1.75           O  
ATOM   1582  CB  SER A 109      38.911   2.557   7.721  1.00  1.75           C  
ATOM   1583  OG  SER A 109      39.542   3.028   8.916  1.00  1.75           O  
ATOM   1584  H01 SER A 109      39.780   2.280   9.469  1.00  1.75           H  
ATOM   1585  H02 SER A 109      37.199   4.159   9.108  1.00  1.75           H  
ATOM   1586  H03 SER A 109      36.914   1.973   7.098  1.00  1.75           H  
ATOM   1587  H04 SER A 109      39.024   3.300   6.931  1.00  1.75           H  
ATOM   1588  H05 SER A 109      39.376   1.623   7.406  1.00  1.75           H  
ATOM   1589  N   THR A 110      36.422   1.462  10.044  1.00  1.77           N  
ATOM   1590  CA  THR A 110      36.101   0.447  11.066  1.00  1.77           C  
ATOM   1591  C   THR A 110      35.221  -0.636  10.432  1.00  1.77           C  
ATOM   1592  O   THR A 110      34.460  -0.355   9.509  1.00  1.77           O  
ATOM   1593  CB  THR A 110      35.381   1.055  12.277  1.00  1.77           C  
ATOM   1594  CG2 THR A 110      36.240   2.130  12.953  1.00  1.77           C  
ATOM   1595  OG1 THR A 110      34.112   1.588  11.895  1.00  1.77           O  
ATOM   1596  H01 THR A 110      33.795   1.131  11.113  1.00  1.77           H  
ATOM   1597  H02 THR A 110      35.986   2.371  10.104  1.00  1.77           H  
ATOM   1598  H03 THR A 110      37.037   0.019  11.425  1.00  1.77           H  
ATOM   1599  H04 THR A 110      35.215   0.257  13.001  1.00  1.77           H  
ATOM   1600  H05 THR A 110      36.495   1.810  13.963  1.00  1.77           H  
ATOM   1601  H06 THR A 110      35.683   3.066  12.998  1.00  1.77           H  
ATOM   1602  H07 THR A 110      37.154   2.279  12.378  1.00  1.77           H  
ATOM   1603  N   THR A 111      35.309  -1.840  10.976  1.00  1.68           N  
ATOM   1604  CA  THR A 111      34.447  -2.963  10.549  1.00  1.68           C  
ATOM   1605  C   THR A 111      32.988  -2.569  10.811  1.00  1.68           C  
ATOM   1606  O   THR A 111      32.652  -2.045  11.873  1.00  1.68           O  
ATOM   1607  CB  THR A 111      34.795  -4.226  11.350  1.00  1.68           C  
ATOM   1608  CG2 THR A 111      33.994  -5.452  10.898  1.00  1.68           C  
ATOM   1609  OG1 THR A 111      36.193  -4.487  11.208  1.00  1.68           O  
ATOM   1610  H01 THR A 111      36.488  -4.190  10.344  1.00  1.68           H  
ATOM   1611  H02 THR A 111      35.988  -1.997  11.707  1.00  1.68           H  
ATOM   1612  H03 THR A 111      34.600  -3.172   9.490  1.00  1.68           H  
ATOM   1613  H04 THR A 111      34.534  -4.044  12.393  1.00  1.68           H  
ATOM   1614  H05 THR A 111      33.772  -6.080  11.761  1.00  1.68           H  
ATOM   1615  H06 THR A 111      34.577  -6.021  10.174  1.00  1.68           H  
ATOM   1616  H07 THR A 111      33.062  -5.126  10.436  1.00  1.68           H  
ATOM   1617  N   LYS A 112      32.147  -2.878   9.836  1.00  1.43           N  
ATOM   1618  CA  LYS A 112      30.705  -2.607   9.937  1.00  1.43           C  
ATOM   1619  C   LYS A 112      29.946  -3.925  10.047  1.00  1.43           C  
ATOM   1620  O   LYS A 112      30.398  -4.952   9.544  1.00  1.43           O  
ATOM   1621  CB  LYS A 112      30.215  -1.839   8.709  1.00  1.43           C  
ATOM   1622  CG  LYS A 112      30.928  -0.503   8.486  1.00  1.43           C  
ATOM   1623  CD  LYS A 112      30.936   0.389   9.734  1.00  1.43           C  
ATOM   1624  CE  LYS A 112      31.430   1.798   9.416  1.00  1.43           C  
ATOM   1625  NZ  LYS A 112      32.705   1.780   8.685  1.00  1.43           N1+
ATOM   1626  H01 LYS A 112      32.943   2.719   8.399  1.00  1.43           H  
ATOM   1627  H02 LYS A 112      32.506  -3.313   8.998  1.00  1.43           H  
ATOM   1628  H03 LYS A 112      30.525  -2.001  10.825  1.00  1.43           H  
ATOM   1629  H04 LYS A 112      29.149  -1.644   8.828  1.00  1.43           H  
ATOM   1630  H05 LYS A 112      30.423   0.030   7.680  1.00  1.43           H  
ATOM   1631  H06 LYS A 112      31.591  -0.056  10.483  1.00  1.43           H  
ATOM   1632  H07 LYS A 112      31.566   2.344  10.350  1.00  1.43           H  
ATOM   1633  H08 LYS A 112      32.618   1.191   7.869  1.00  1.43           H  
ATOM   1634  H09 LYS A 112      30.432  -2.461   7.841  1.00  1.43           H  
ATOM   1635  H10 LYS A 112      31.966  -0.726   8.239  1.00  1.43           H  
ATOM   1636  H11 LYS A 112      29.914   0.463  10.106  1.00  1.43           H  
ATOM   1637  H12 LYS A 112      30.685   2.282   8.784  1.00  1.43           H  
ATOM   1638  H13 LYS A 112      33.432   1.417   9.285  1.00  1.43           H  
ATOM   1639  N   TYR A 113      28.839  -3.879  10.776  1.00  1.24           N  
ATOM   1640  CA  TYR A 113      28.027  -5.082  11.029  1.00  1.24           C  
ATOM   1641  C   TYR A 113      26.568  -4.906  10.608  1.00  1.24           C  
ATOM   1642  O   TYR A 113      26.047  -3.795  10.510  1.00  1.24           O  
ATOM   1643  CB  TYR A 113      28.056  -5.452  12.514  1.00  1.24           C  
ATOM   1644  CG  TYR A 113      29.471  -5.753  13.009  1.00  1.24           C  
ATOM   1645  CD1 TYR A 113      30.254  -4.721  13.509  1.00  1.24           C  
ATOM   1646  CD2 TYR A 113      29.949  -7.055  13.000  1.00  1.24           C  
ATOM   1647  CE1 TYR A 113      31.515  -4.991  14.015  1.00  1.24           C  
ATOM   1648  CE2 TYR A 113      31.215  -7.325  13.501  1.00  1.24           C  
ATOM   1649  CZ  TYR A 113      31.994  -6.294  14.013  1.00  1.24           C  
ATOM   1650  OH  TYR A 113      33.238  -6.553  14.485  1.00  1.24           O  
ATOM   1651  H01 TYR A 113      33.573  -7.358  14.082  1.00  1.24           H  
ATOM   1652  H02 TYR A 113      28.545  -2.996  11.168  1.00  1.24           H  
ATOM   1653  H03 TYR A 113      28.469  -5.876  10.427  1.00  1.24           H  
ATOM   1654  H04 TYR A 113      27.435  -6.334  12.668  1.00  1.24           H  
ATOM   1655  H05 TYR A 113      29.876  -3.698  13.503  1.00  1.24           H  
ATOM   1656  H06 TYR A 113      29.334  -7.862  12.602  1.00  1.24           H  
ATOM   1657  H07 TYR A 113      32.129  -4.183  14.413  1.00  1.24           H  
ATOM   1658  H08 TYR A 113      31.598  -8.345  13.493  1.00  1.24           H  
ATOM   1659  H09 TYR A 113      27.680  -4.598  13.078  1.00  1.24           H  
ATOM   1660  N   SER A 114      25.992  -6.042  10.249  1.00  1.10           N  
ATOM   1661  CA  SER A 114      24.538  -6.199  10.082  1.00  1.10           C  
ATOM   1662  C   SER A 114      24.096  -7.380  10.940  1.00  1.10           C  
ATOM   1663  O   SER A 114      24.535  -8.498  10.693  1.00  1.10           O  
ATOM   1664  CB  SER A 114      24.164  -6.499   8.631  1.00  1.10           C  
ATOM   1665  OG  SER A 114      24.446  -5.369   7.814  1.00  1.10           O  
ATOM   1666  H01 SER A 114      24.372  -4.568   8.338  1.00  1.10           H  
ATOM   1667  H02 SER A 114      26.582  -6.844  10.081  1.00  1.10           H  
ATOM   1668  H03 SER A 114      24.050  -5.270  10.376  1.00  1.10           H  
ATOM   1669  H04 SER A 114      23.101  -6.732   8.572  1.00  1.10           H  
ATOM   1670  H05 SER A 114      24.747  -7.350   8.279  1.00  1.10           H  
ATOM   1671  N   ASN A 115      23.438  -7.062  12.045  1.00  0.93           N  
ATOM   1672  CA  ASN A 115      22.895  -8.089  12.951  1.00  0.93           C  
ATOM   1673  C   ASN A 115      21.379  -8.135  12.776  1.00  0.93           C  
ATOM   1674  O   ASN A 115      20.722  -7.102  12.659  1.00  0.93           O  
ATOM   1675  CB  ASN A 115      23.267  -7.747  14.393  1.00  0.93           C  
ATOM   1676  CG  ASN A 115      24.775  -7.875  14.623  1.00  0.93           C  
ATOM   1677  ND2 ASN A 115      25.347  -6.858  15.226  1.00  0.93           N  
ATOM   1678  OD1 ASN A 115      25.419  -8.861  14.285  1.00  0.93           O  
ATOM   1679  H01 ASN A 115      24.795  -6.058  15.501  1.00  0.93           H  
ATOM   1680  H02 ASN A 115      23.305  -6.087  12.273  1.00  0.93           H  
ATOM   1681  H03 ASN A 115      23.313  -9.068  12.716  1.00  0.93           H  
ATOM   1682  H04 ASN A 115      22.745  -8.427  15.066  1.00  0.93           H  
ATOM   1683  H05 ASN A 115      26.339  -6.876  15.415  1.00  0.93           H  
ATOM   1684  H06 ASN A 115      22.976  -6.715  14.588  1.00  0.93           H  
ATOM   1685  N   PHE A 116      20.855  -9.345  12.703  1.00  0.66           N  
ATOM   1686  CA  PHE A 116      19.436  -9.580  12.379  1.00  0.66           C  
ATOM   1687  C   PHE A 116      19.007 -10.954  12.885  1.00  0.66           C  
ATOM   1688  O   PHE A 116      19.835 -11.827  13.132  1.00  0.66           O  
ATOM   1689  CB  PHE A 116      19.181  -9.463  10.865  1.00  0.66           C  
ATOM   1690  CG  PHE A 116      20.216 -10.204  10.013  1.00  0.66           C  
ATOM   1691  CD1 PHE A 116      20.124 -11.577   9.820  1.00  0.66           C  
ATOM   1692  CD2 PHE A 116      21.232  -9.480   9.401  1.00  0.66           C  
ATOM   1693  CE1 PHE A 116      21.044 -12.226   9.010  1.00  0.66           C  
ATOM   1694  CE2 PHE A 116      22.155 -10.130   8.592  1.00  0.66           C  
ATOM   1695  CZ  PHE A 116      22.062 -11.503   8.397  1.00  0.66           C  
ATOM   1696  H01 PHE A 116      22.787 -12.014   7.763  1.00  0.66           H  
ATOM   1697  H02 PHE A 116      21.451 -10.142  12.876  1.00  0.66           H  
ATOM   1698  H03 PHE A 116      18.842  -8.814  12.877  1.00  0.66           H  
ATOM   1699  H04 PHE A 116      19.199  -8.408  10.592  1.00  0.66           H  
ATOM   1700  H05 PHE A 116      19.329 -12.144  10.305  1.00  0.66           H  
ATOM   1701  H06 PHE A 116      21.304  -8.403   9.556  1.00  0.66           H  
ATOM   1702  H07 PHE A 116      20.969 -13.302   8.854  1.00  0.66           H  
ATOM   1703  H08 PHE A 116      22.952  -9.564   8.110  1.00  0.66           H  
ATOM   1704  H09 PHE A 116      18.213  -9.923  10.666  1.00  0.66           H  
ATOM   1705  N   GLU A 117      17.703 -11.080  13.095  1.00  0.58           N  
ATOM   1706  CA  GLU A 117      17.106 -12.336  13.583  1.00  0.58           C  
ATOM   1707  C   GLU A 117      17.524 -13.516  12.700  1.00  0.58           C  
ATOM   1708  O   GLU A 117      17.599 -13.399  11.478  1.00  0.58           O  
ATOM   1709  CB  GLU A 117      15.581 -12.210  13.616  1.00  0.58           C  
ATOM   1710  CG  GLU A 117      15.131 -11.097  14.569  1.00  0.58           C  
ATOM   1711  CD  GLU A 117      15.673 -11.299  15.987  1.00  0.58           C  
ATOM   1712  OE1 GLU A 117      15.458 -12.392  16.542  1.00  0.58           O  
ATOM   1713  OE2 GLU A 117      16.344 -10.351  16.461  1.00  0.58           O1-
ATOM   1714  H01 GLU A 117      14.042 -11.085  14.607  1.00  0.58           H  
ATOM   1715  H02 GLU A 117      17.100 -10.290  12.915  1.00  0.58           H  
ATOM   1716  H03 GLU A 117      17.469 -12.523  14.593  1.00  0.58           H  
ATOM   1717  H04 GLU A 117      15.154 -13.156  13.948  1.00  0.58           H  
ATOM   1718  H05 GLU A 117      15.523 -10.153  14.191  1.00  0.58           H  
ATOM   1719  H06 GLU A 117      15.236 -11.961  12.612  1.00  0.58           H  
ATOM   1720  N   THR A 118      17.859 -14.602  13.382  1.00  0.42           N  
ATOM   1721  CA  THR A 118      18.370 -15.831  12.747  1.00  0.42           C  
ATOM   1722  C   THR A 118      17.362 -16.321  11.705  1.00  0.42           C  
ATOM   1723  O   THR A 118      16.160 -16.373  11.958  1.00  0.42           O  
ATOM   1724  CB  THR A 118      18.598 -16.900  13.823  1.00  0.42           C  
ATOM   1725  CG2 THR A 118      19.134 -18.218  13.253  1.00  0.42           C  
ATOM   1726  OG1 THR A 118      19.510 -16.383  14.797  1.00  0.42           O  
ATOM   1727  H01 THR A 118      19.779 -17.088  15.391  1.00  0.42           H  
ATOM   1728  H02 THR A 118      17.759 -14.587  14.387  1.00  0.42           H  
ATOM   1729  H03 THR A 118      19.317 -15.628  12.248  1.00  0.42           H  
ATOM   1730  H04 THR A 118      17.633 -17.128  14.275  1.00  0.42           H  
ATOM   1731  H05 THR A 118      19.206 -18.143  12.168  1.00  0.42           H  
ATOM   1732  H06 THR A 118      18.458 -19.031  13.517  1.00  0.42           H  
ATOM   1733  H07 THR A 118      20.121 -18.418  13.669  1.00  0.42           H  
ATOM   1734  N   ARG A 119      17.921 -16.760  10.587  1.00  0.00           N  
ATOM   1735  CA  ARG A 119      17.134 -17.248   9.452  1.00  0.00           C  
ATOM   1736  C   ARG A 119      18.009 -18.160   8.578  1.00  0.00           C  
ATOM   1737  O   ARG A 119      19.059 -17.729   8.092  1.00  0.00           O  
ATOM   1738  CB  ARG A 119      16.569 -16.059   8.667  1.00  0.00           C  
ATOM   1739  CG  ARG A 119      15.754 -16.517   7.460  1.00  0.00           C  
ATOM   1740  CD  ARG A 119      15.211 -15.311   6.709  1.00  0.00           C  
ATOM   1741  NE  ARG A 119      14.889 -15.748   5.343  1.00  0.00           N  
ATOM   1742  CZ  ARG A 119      14.715 -14.946   4.294  1.00  0.00           C  
ATOM   1743  NH1 ARG A 119      14.718 -13.624   4.422  1.00  0.00           N1+
ATOM   1744  NH2 ARG A 119      14.724 -15.467   3.076  1.00  0.00           N  
ATOM   1745  H01 ARG A 119      14.663 -14.864   2.268  1.00  0.00           H  
ATOM   1746  H02 ARG A 119      18.928 -16.758  10.514  1.00  0.00           H  
ATOM   1747  H03 ARG A 119      16.288 -17.839   9.803  1.00  0.00           H  
ATOM   1748  H04 ARG A 119      17.395 -15.438   8.321  1.00  0.00           H  
ATOM   1749  H05 ARG A 119      14.923 -17.136   7.799  1.00  0.00           H  
ATOM   1750  H06 ARG A 119      15.961 -14.521   6.680  1.00  0.00           H  
ATOM   1751  H07 ARG A 119      14.791 -16.741   5.187  1.00  0.00           H  
ATOM   1752  H08 ARG A 119      14.781 -13.206   5.339  1.00  0.00           H  
ATOM   1753  H09 ARG A 119      14.792 -16.467   2.955  1.00  0.00           H  
ATOM   1754  H10 ARG A 119      15.910 -15.497   9.329  1.00  0.00           H  
ATOM   1755  H11 ARG A 119      16.396 -17.093   6.794  1.00  0.00           H  
ATOM   1756  H12 ARG A 119      14.323 -14.918   7.205  1.00  0.00           H  
ATOM   1757  H13 ARG A 119      14.657 -13.037   3.602  1.00  0.00           H  
ATOM   1758  N   PRO A 120      17.592 -19.427   8.454  1.00  0.00           N  
ATOM   1759  CA  PRO A 120      18.308 -20.429   7.649  1.00  0.00           C  
ATOM   1760  C   PRO A 120      18.398 -19.979   6.188  1.00  0.00           C  
ATOM   1761  O   PRO A 120      17.415 -19.547   5.586  1.00  0.00           O  
ATOM   1762  CB  PRO A 120      17.491 -21.713   7.812  1.00  0.00           C  
ATOM   1763  CG  PRO A 120      16.077 -21.218   8.118  1.00  0.00           C  
ATOM   1764  CD  PRO A 120      16.330 -19.987   8.984  1.00  0.00           C  
ATOM   1765  H01 PRO A 120      15.516 -19.269   8.885  1.00  0.00           H  
ATOM   1766  H02 PRO A 120      19.339 -20.575   7.971  1.00  0.00           H  
ATOM   1767  H03 PRO A 120      17.877 -22.317   8.634  1.00  0.00           H  
ATOM   1768  H04 PRO A 120      15.506 -21.971   8.661  1.00  0.00           H  
ATOM   1769  H05 PRO A 120      16.392 -20.228  10.045  1.00  0.00           H  
ATOM   1770  H06 PRO A 120      17.530 -22.349   6.927  1.00  0.00           H  
ATOM   1771  H07 PRO A 120      15.492 -21.004   7.224  1.00  0.00           H  
ATOM   1772  N   ALA A 121      19.625 -20.000   5.686  1.00  0.00           N  
ATOM   1773  CA  ALA A 121      19.936 -19.589   4.306  1.00  0.00           C  
ATOM   1774  C   ALA A 121      21.243 -20.234   3.841  1.00  0.00           C  
ATOM   1775  O   ALA A 121      22.124 -20.524   4.647  1.00  0.00           O  
ATOM   1776  CB  ALA A 121      20.076 -18.064   4.229  1.00  0.00           C  
ATOM   1777  H01 ALA A 121      20.079 -17.648   5.236  1.00  0.00           H  
ATOM   1778  H02 ALA A 121      20.382 -20.312   6.277  1.00  0.00           H  
ATOM   1779  H03 ALA A 121      19.121 -19.915   3.660  1.00  0.00           H  
ATOM   1780  H04 ALA A 121      19.239 -17.650   3.667  1.00  0.00           H  
ATOM   1781  H05 ALA A 121      21.010 -17.810   3.728  1.00  0.00           H  
ATOM   1782  N   ARG A 122      21.271 -20.513   2.545  1.00  0.00           N  
ATOM   1783  CA  ARG A 122      22.472 -21.022   1.854  1.00  0.00           C  
ATOM   1784  C   ARG A 122      23.232 -19.862   1.182  1.00  0.00           C  
ATOM   1785  O   ARG A 122      24.454 -19.882   1.037  1.00  0.00           O  
ATOM   1786  CB  ARG A 122      22.036 -22.049   0.805  1.00  0.00           C  
ATOM   1787  CG  ARG A 122      23.236 -22.654   0.073  1.00  0.00           C  
ATOM   1788  CD  ARG A 122      22.792 -23.562  -1.068  1.00  0.00           C  
ATOM   1789  NE  ARG A 122      23.999 -24.109  -1.703  1.00  0.00           N  
ATOM   1790  CZ  ARG A 122      24.145 -24.519  -2.960  1.00  0.00           C  
ATOM   1791  NH1 ARG A 122      23.147 -24.466  -3.823  1.00  0.00           N1+
ATOM   1792  NH2 ARG A 122      25.300 -25.034  -3.360  1.00  0.00           N  
ATOM   1793  H01 ARG A 122      25.406 -25.360  -4.310  1.00  0.00           H  
ATOM   1794  H02 ARG A 122      20.430 -20.370   2.004  1.00  0.00           H  
ATOM   1795  H03 ARG A 122      23.140 -21.493   2.575  1.00  0.00           H  
ATOM   1796  H04 ARG A 122      21.388 -21.559   0.078  1.00  0.00           H  
ATOM   1797  H05 ARG A 122      23.827 -23.236   0.780  1.00  0.00           H  
ATOM   1798  H06 ARG A 122      22.216 -22.990  -1.796  1.00  0.00           H  
ATOM   1799  H07 ARG A 122      24.816 -24.183  -1.114  1.00  0.00           H  
ATOM   1800  H08 ARG A 122      22.253 -24.093  -3.539  1.00  0.00           H  
ATOM   1801  H09 ARG A 122      26.074 -25.100  -2.714  1.00  0.00           H  
ATOM   1802  H10 ARG A 122      21.509 -22.854   1.317  1.00  0.00           H  
ATOM   1803  H11 ARG A 122      23.827 -21.840  -0.347  1.00  0.00           H  
ATOM   1804  H12 ARG A 122      22.163 -24.368  -0.690  1.00  0.00           H  
ATOM   1805  H13 ARG A 122      23.278 -24.799  -4.768  1.00  0.00           H  
ATOM   1806  N   TYR A 123      22.466 -18.859   0.771  1.00  0.00           N  
ATOM   1807  CA  TYR A 123      22.983 -17.703   0.032  1.00  0.00           C  
ATOM   1808  C   TYR A 123      22.787 -16.424   0.839  1.00  0.00           C  
ATOM   1809  O   TYR A 123      21.759 -16.221   1.491  1.00  0.00           O  
ATOM   1810  CB  TYR A 123      22.224 -17.550  -1.285  1.00  0.00           C  
ATOM   1811  CG  TYR A 123      22.337 -18.786  -2.170  1.00  0.00           C  
ATOM   1812  CD1 TYR A 123      21.503 -19.864  -1.919  1.00  0.00           C  
ATOM   1813  CD2 TYR A 123      23.208 -18.800  -3.249  1.00  0.00           C  
ATOM   1814  CE1 TYR A 123      21.533 -20.970  -2.746  1.00  0.00           C  
ATOM   1815  CE2 TYR A 123      23.234 -19.904  -4.089  1.00  0.00           C  
ATOM   1816  CZ  TYR A 123      22.393 -20.980  -3.835  1.00  0.00           C  
ATOM   1817  OH  TYR A 123      22.294 -21.971  -4.746  1.00  0.00           O  
ATOM   1818  H01 TYR A 123      21.903 -22.746  -4.336  1.00  0.00           H  
ATOM   1819  H02 TYR A 123      21.478 -18.894   0.978  1.00  0.00           H  
ATOM   1820  H03 TYR A 123      24.045 -17.866  -0.154  1.00  0.00           H  
ATOM   1821  H04 TYR A 123      22.629 -16.694  -1.825  1.00  0.00           H  
ATOM   1822  H05 TYR A 123      20.822 -19.839  -1.068  1.00  0.00           H  
ATOM   1823  H06 TYR A 123      23.866 -17.951  -3.436  1.00  0.00           H  
ATOM   1824  H07 TYR A 123      20.888 -21.826  -2.545  1.00  0.00           H  
ATOM   1825  H08 TYR A 123      23.910 -19.927  -4.943  1.00  0.00           H  
ATOM   1826  H09 TYR A 123      21.170 -17.409  -1.045  1.00  0.00           H  
ATOM   1827  N   VAL A 124      23.787 -15.572   0.689  1.00  0.00           N  
ATOM   1828  CA  VAL A 124      23.794 -14.218   1.268  1.00  0.00           C  
ATOM   1829  C   VAL A 124      24.152 -13.244   0.139  1.00  0.00           C  
ATOM   1830  O   VAL A 124      25.005 -13.528  -0.698  1.00  0.00           O  
ATOM   1831  CB  VAL A 124      24.807 -14.121   2.427  1.00  0.00           C  
ATOM   1832  CG1 VAL A 124      24.870 -12.711   3.030  1.00  0.00           C  
ATOM   1833  CG2 VAL A 124      24.470 -15.104   3.554  1.00  0.00           C  
ATOM   1834  H01 VAL A 124      24.558 -14.599   4.516  1.00  0.00           H  
ATOM   1835  H02 VAL A 124      24.588 -15.865   0.149  1.00  0.00           H  
ATOM   1836  H03 VAL A 124      22.817 -13.974   1.685  1.00  0.00           H  
ATOM   1837  H04 VAL A 124      25.775 -14.369   1.991  1.00  0.00           H  
ATOM   1838  H05 VAL A 124      25.346 -12.755   4.010  1.00  0.00           H  
ATOM   1839  H06 VAL A 124      25.161 -15.946   3.521  1.00  0.00           H  
ATOM   1840  H07 VAL A 124      23.860 -12.314   3.133  1.00  0.00           H  
ATOM   1841  H08 VAL A 124      23.450 -15.466   3.426  1.00  0.00           H  
ATOM   1842  H09 VAL A 124      25.450 -12.062   2.374  1.00  0.00           H  
ATOM   1843  N   ARG A 125      23.473 -12.109   0.155  1.00  0.00           N  
ATOM   1844  CA  ARG A 125      23.756 -11.008  -0.771  1.00  0.00           C  
ATOM   1845  C   ARG A 125      23.832  -9.691   0.002  1.00  0.00           C  
ATOM   1846  O   ARG A 125      22.926  -9.344   0.757  1.00  0.00           O  
ATOM   1847  CB  ARG A 125      22.666 -10.964  -1.842  1.00  0.00           C  
ATOM   1848  CG  ARG A 125      22.825  -9.763  -2.779  1.00  0.00           C  
ATOM   1849  CD  ARG A 125      21.878  -9.862  -3.968  1.00  0.00           C  
ATOM   1850  NE  ARG A 125      22.321 -11.017  -4.763  1.00  0.00           N  
ATOM   1851  CZ  ARG A 125      21.772 -11.451  -5.897  1.00  0.00           C  
ATOM   1852  NH1 ARG A 125      20.742 -10.819  -6.445  1.00  0.00           N1+
ATOM   1853  NH2 ARG A 125      22.226 -12.550  -6.486  1.00  0.00           N  
ATOM   1854  H01 ARG A 125      21.797 -12.880  -7.338  1.00  0.00           H  
ATOM   1855  H02 ARG A 125      22.731 -11.996   0.831  1.00  0.00           H  
ATOM   1856  H03 ARG A 125      24.717 -11.164  -1.261  1.00  0.00           H  
ATOM   1857  H04 ARG A 125      21.694 -10.902  -1.353  1.00  0.00           H  
ATOM   1858  H05 ARG A 125      23.852  -9.729  -3.143  1.00  0.00           H  
ATOM   1859  H06 ARG A 125      21.927  -8.952  -4.566  1.00  0.00           H  
ATOM   1860  H07 ARG A 125      23.118 -11.531  -4.416  1.00  0.00           H  
ATOM   1861  H08 ARG A 125      20.370  -9.987  -6.009  1.00  0.00           H  
ATOM   1862  H09 ARG A 125      23.001 -13.056  -6.082  1.00  0.00           H  
ATOM   1863  H10 ARG A 125      22.750 -11.870  -2.442  1.00  0.00           H  
ATOM   1864  H11 ARG A 125      22.585  -8.857  -2.222  1.00  0.00           H  
ATOM   1865  H12 ARG A 125      20.846  -9.984  -3.639  1.00  0.00           H  
ATOM   1866  H13 ARG A 125      20.330 -11.170  -7.298  1.00  0.00           H  
ATOM   1867  N   LEU A 126      24.892  -8.963  -0.308  1.00  0.00           N  
ATOM   1868  CA  LEU A 126      25.099  -7.596   0.178  1.00  0.00           C  
ATOM   1869  C   LEU A 126      25.096  -6.653  -1.028  1.00  0.00           C  
ATOM   1870  O   LEU A 126      25.918  -6.782  -1.936  1.00  0.00           O  
ATOM   1871  CB  LEU A 126      26.427  -7.509   0.940  1.00  0.00           C  
ATOM   1872  CG  LEU A 126      26.787  -6.073   1.350  1.00  0.00           C  
ATOM   1873  CD1 LEU A 126      25.752  -5.464   2.300  1.00  0.00           C  
ATOM   1874  CD2 LEU A 126      28.181  -6.044   1.974  1.00  0.00           C  
ATOM   1875  H01 LEU A 126      28.569  -7.060   2.045  1.00  0.00           H  
ATOM   1876  H02 LEU A 126      25.594  -9.370  -0.910  1.00  0.00           H  
ATOM   1877  H03 LEU A 126      24.302  -7.309   0.864  1.00  0.00           H  
ATOM   1878  H04 LEU A 126      27.221  -7.899   0.303  1.00  0.00           H  
ATOM   1879  H05 LEU A 126      26.784  -5.460   0.449  1.00  0.00           H  
ATOM   1880  H06 LEU A 126      25.572  -4.425   2.024  1.00  0.00           H  
ATOM   1881  H07 LEU A 126      28.125  -5.606   2.970  1.00  0.00           H  
ATOM   1882  H08 LEU A 126      26.319  -8.093   1.854  1.00  0.00           H  
ATOM   1883  H09 LEU A 126      26.126  -5.510   3.323  1.00  0.00           H  
ATOM   1884  H10 LEU A 126      28.845  -5.445   1.351  1.00  0.00           H  
ATOM   1885  H11 LEU A 126      24.820  -6.025   2.229  1.00  0.00           H  
ATOM   1886  N   VAL A 127      24.124  -5.755  -1.012  1.00  0.00           N  
ATOM   1887  CA  VAL A 127      23.962  -4.765  -2.090  1.00  0.00           C  
ATOM   1888  C   VAL A 127      24.413  -3.402  -1.553  1.00  0.00           C  
ATOM   1889  O   VAL A 127      23.831  -2.879  -0.603  1.00  0.00           O  
ATOM   1890  CB  VAL A 127      22.502  -4.694  -2.573  1.00  0.00           C  
ATOM   1891  CG1 VAL A 127      22.371  -3.763  -3.781  1.00  0.00           C  
ATOM   1892  CG2 VAL A 127      21.949  -6.068  -2.959  1.00  0.00           C  
ATOM   1893  H01 VAL A 127      21.781  -6.659  -2.059  1.00  0.00           H  
ATOM   1894  H02 VAL A 127      23.475  -5.749  -0.238  1.00  0.00           H  
ATOM   1895  H03 VAL A 127      24.569  -5.058  -2.947  1.00  0.00           H  
ATOM   1896  H04 VAL A 127      21.924  -4.307  -1.734  1.00  0.00           H  
ATOM   1897  H05 VAL A 127      21.898  -4.299  -4.604  1.00  0.00           H  
ATOM   1898  H06 VAL A 127      22.664  -6.581  -3.602  1.00  0.00           H  
ATOM   1899  H07 VAL A 127      23.360  -3.425  -4.089  1.00  0.00           H  
ATOM   1900  H08 VAL A 127      21.006  -5.943  -3.492  1.00  0.00           H  
ATOM   1901  H09 VAL A 127      21.761  -2.901  -3.510  1.00  0.00           H  
ATOM   1902  N   ALA A 128      25.489  -2.902  -2.143  1.00  0.68           N  
ATOM   1903  CA  ALA A 128      25.983  -1.542  -1.878  1.00  0.68           C  
ATOM   1904  C   ALA A 128      25.223  -0.567  -2.782  1.00  0.68           C  
ATOM   1905  O   ALA A 128      25.429  -0.534  -3.995  1.00  0.68           O  
ATOM   1906  CB  ALA A 128      27.481  -1.470  -2.165  1.00  0.68           C  
ATOM   1907  H01 ALA A 128      27.786  -0.427  -2.249  1.00  0.68           H  
ATOM   1908  H02 ALA A 128      25.991  -3.479  -2.803  1.00  0.68           H  
ATOM   1909  H03 ALA A 128      25.821  -1.279  -0.833  1.00  0.68           H  
ATOM   1910  H04 ALA A 128      27.698  -1.989  -3.099  1.00  0.68           H  
ATOM   1911  H05 ALA A 128      28.030  -1.944  -1.351  1.00  0.68           H  
ATOM   1912  N   LEU A 129      24.207   0.044  -2.187  1.00  1.54           N  
ATOM   1913  CA  LEU A 129      23.343   1.003  -2.902  1.00  1.54           C  
ATOM   1914  C   LEU A 129      24.065   2.317  -3.206  1.00  1.54           C  
ATOM   1915  O   LEU A 129      23.918   2.884  -4.284  1.00  1.54           O  
ATOM   1916  CB  LEU A 129      22.079   1.279  -2.087  1.00  1.54           C  
ATOM   1917  CG  LEU A 129      21.232   0.022  -1.873  1.00  1.54           C  
ATOM   1918  CD1 LEU A 129      20.077   0.380  -0.944  1.00  1.54           C  
ATOM   1919  CD2 LEU A 129      20.686  -0.523  -3.196  1.00  1.54           C  
ATOM   1920  H01 LEU A 129      20.427  -1.575  -3.077  1.00  1.54           H  
ATOM   1921  H02 LEU A 129      24.019  -0.153  -1.214  1.00  1.54           H  
ATOM   1922  H03 LEU A 129      23.074   0.549  -3.856  1.00  1.54           H  
ATOM   1923  H04 LEU A 129      21.478   2.021  -2.613  1.00  1.54           H  
ATOM   1924  H05 LEU A 129      21.856  -0.757  -1.434  1.00  1.54           H  
ATOM   1925  H06 LEU A 129      19.866   1.447  -1.020  1.00  1.54           H  
ATOM   1926  H07 LEU A 129      21.444  -0.421  -3.972  1.00  1.54           H  
ATOM   1927  H08 LEU A 129      22.390   1.639  -1.106  1.00  1.54           H  
ATOM   1928  H09 LEU A 129      20.347   0.135   0.083  1.00  1.54           H  
ATOM   1929  H10 LEU A 129      19.797   0.040  -3.481  1.00  1.54           H  
ATOM   1930  H11 LEU A 129      19.191  -0.186  -1.232  1.00  1.54           H  
ATOM   1931  N   ALA A 130      24.847   2.758  -2.226  1.00  1.90           N  
ATOM   1932  CA  ALA A 130      25.644   3.987  -2.328  1.00  1.90           C  
ATOM   1933  C   ALA A 130      27.061   3.759  -1.799  1.00  1.90           C  
ATOM   1934  O   ALA A 130      27.316   2.855  -1.000  1.00  1.90           O  
ATOM   1935  CB  ALA A 130      24.949   5.103  -1.542  1.00  1.90           C  
ATOM   1936  H01 ALA A 130      24.852   5.986  -2.173  1.00  1.90           H  
ATOM   1937  H02 ALA A 130      24.895   2.223  -1.371  1.00  1.90           H  
ATOM   1938  H03 ALA A 130      25.723   4.278  -3.376  1.00  1.90           H  
ATOM   1939  H04 ALA A 130      25.540   5.349  -0.660  1.00  1.90           H  
ATOM   1940  H05 ALA A 130      23.959   4.767  -1.234  1.00  1.90           H  
ATOM   1941  N   GLU A 131      27.944   4.658  -2.205  1.00  2.08           N  
ATOM   1942  CA  GLU A 131      29.310   4.700  -1.669  1.00  2.08           C  
ATOM   1943  C   GLU A 131      29.349   5.903  -0.720  1.00  2.08           C  
ATOM   1944  O   GLU A 131      28.745   6.932  -1.004  1.00  2.08           O  
ATOM   1945  CB  GLU A 131      30.261   4.816  -2.859  1.00  2.08           C  
ATOM   1946  CG  GLU A 131      31.722   4.544  -2.494  1.00  2.08           C  
ATOM   1947  CD  GLU A 131      32.553   5.787  -2.174  1.00  2.08           C  
ATOM   1948  OE1 GLU A 131      31.985   6.903  -2.159  1.00  2.08           O  
ATOM   1949  OE2 GLU A 131      33.774   5.615  -1.999  1.00  2.08           O1-
ATOM   1950  H01 GLU A 131      32.191   4.031  -3.334  1.00  2.08           H  
ATOM   1951  H02 GLU A 131      27.670   5.334  -2.903  1.00  2.08           H  
ATOM   1952  H03 GLU A 131      29.611   3.814  -1.110  1.00  2.08           H  
ATOM   1953  H04 GLU A 131      30.187   5.825  -3.265  1.00  2.08           H  
ATOM   1954  H05 GLU A 131      31.701   3.950  -1.580  1.00  2.08           H  
ATOM   1955  H06 GLU A 131      29.963   4.060  -3.585  1.00  2.08           H  
ATOM   1956  N   ALA A 132      30.070   5.748   0.383  1.00  2.01           N  
ATOM   1957  CA  ALA A 132      30.092   6.687   1.520  1.00  2.01           C  
ATOM   1958  C   ALA A 132      30.262   8.161   1.128  1.00  2.01           C  
ATOM   1959  O   ALA A 132      29.607   9.024   1.703  1.00  2.01           O  
ATOM   1960  CB  ALA A 132      31.203   6.297   2.490  1.00  2.01           C  
ATOM   1961  H01 ALA A 132      31.531   5.280   2.277  1.00  2.01           H  
ATOM   1962  H02 ALA A 132      30.649   4.923   0.449  1.00  2.01           H  
ATOM   1963  H03 ALA A 132      29.110   6.606   1.986  1.00  2.01           H  
ATOM   1964  H04 ALA A 132      30.829   6.352   3.512  1.00  2.01           H  
ATOM   1965  H05 ALA A 132      32.043   6.981   2.373  1.00  2.01           H  
ATOM   1966  N   ASN A 133      31.012   8.400   0.056  1.00  1.78           N  
ATOM   1967  CA  ASN A 133      31.251   9.762  -0.453  1.00  1.78           C  
ATOM   1968  C   ASN A 133      30.673  10.027  -1.854  1.00  1.78           C  
ATOM   1969  O   ASN A 133      31.055  10.989  -2.516  1.00  1.78           O  
ATOM   1970  CB  ASN A 133      32.756  10.039  -0.412  1.00  1.78           C  
ATOM   1971  CG  ASN A 133      33.253  10.079   1.033  1.00  1.78           C  
ATOM   1972  ND2 ASN A 133      33.201  11.253   1.624  1.00  1.78           N  
ATOM   1973  OD1 ASN A 133      33.663   9.082   1.609  1.00  1.78           O  
ATOM   1974  H01 ASN A 133      32.852  12.057   1.121  1.00  1.78           H  
ATOM   1975  H02 ASN A 133      31.433   7.619  -0.427  1.00  1.78           H  
ATOM   1976  H03 ASN A 133      30.713  10.452   0.197  1.00  1.78           H  
ATOM   1977  H04 ASN A 133      32.958  10.998  -0.888  1.00  1.78           H  
ATOM   1978  H05 ASN A 133      33.510  11.351   2.581  1.00  1.78           H  
ATOM   1979  H06 ASN A 133      33.276   9.241  -0.942  1.00  1.78           H  
ATOM   1980  N   GLY A 134      29.699   9.195  -2.246  1.00  1.49           N  
ATOM   1981  CA  GLY A 134      28.972   9.333  -3.525  1.00  1.49           C  
ATOM   1982  C   GLY A 134      29.837   9.059  -4.763  1.00  1.49           C  
ATOM   1983  O   GLY A 134      29.607   9.622  -5.829  1.00  1.49           O  
ATOM   1984  H01 GLY A 134      28.586  10.350  -3.593  1.00  1.49           H  
ATOM   1985  H02 GLY A 134      29.448   8.432  -1.634  1.00  1.49           H  
ATOM   1986  H03 GLY A 134      28.179   8.585  -3.521  1.00  1.49           H  
ATOM   1987  N   GLN A 135      30.778   8.135  -4.600  1.00  1.27           N  
ATOM   1988  CA  GLN A 135      31.608   7.633  -5.703  1.00  1.27           C  
ATOM   1989  C   GLN A 135      30.985   6.359  -6.312  1.00  1.27           C  
ATOM   1990  O   GLN A 135      30.086   5.771  -5.707  1.00  1.27           O  
ATOM   1991  CB  GLN A 135      33.042   7.386  -5.213  1.00  1.27           C  
ATOM   1992  CG  GLN A 135      33.759   8.667  -4.770  1.00  1.27           C  
ATOM   1993  CD  GLN A 135      33.827   9.745  -5.859  1.00  1.27           C  
ATOM   1994  NE2 GLN A 135      34.873   9.714  -6.657  1.00  1.27           N  
ATOM   1995  OE1 GLN A 135      32.975  10.610  -5.978  1.00  1.27           O  
ATOM   1996  H01 GLN A 135      35.576   8.998  -6.541  1.00  1.27           H  
ATOM   1997  H02 GLN A 135      30.930   7.760  -3.674  1.00  1.27           H  
ATOM   1998  H03 GLN A 135      31.649   8.385  -6.491  1.00  1.27           H  
ATOM   1999  H04 GLN A 135      33.612   6.932  -6.023  1.00  1.27           H  
ATOM   2000  H05 GLN A 135      34.777   8.409  -4.477  1.00  1.27           H  
ATOM   2001  H06 GLN A 135      34.973  10.406  -7.386  1.00  1.27           H  
ATOM   2002  H07 GLN A 135      32.978   6.734  -4.342  1.00  1.27           H  
ATOM   2003  H08 GLN A 135      33.182   9.085  -3.945  1.00  1.27           H  
ATOM   2004  N   PRO A 136      31.409   5.992  -7.528  1.00  0.98           N  
ATOM   2005  CA  PRO A 136      30.911   4.802  -8.241  1.00  0.98           C  
ATOM   2006  C   PRO A 136      31.260   3.474  -7.560  1.00  0.98           C  
ATOM   2007  O   PRO A 136      30.465   2.555  -7.587  1.00  0.98           O  
ATOM   2008  CB  PRO A 136      31.590   4.840  -9.610  1.00  0.98           C  
ATOM   2009  CG  PRO A 136      31.890   6.319  -9.823  1.00  0.98           C  
ATOM   2010  CD  PRO A 136      32.270   6.790  -8.425  1.00  0.98           C  
ATOM   2011  H01 PRO A 136      33.324   6.596  -8.224  1.00  0.98           H  
ATOM   2012  H02 PRO A 136      29.822   4.839  -8.276  1.00  0.98           H  
ATOM   2013  H03 PRO A 136      30.924   4.462 -10.386  1.00  0.98           H  
ATOM   2014  H04 PRO A 136      31.012   6.849 -10.192  1.00  0.98           H  
ATOM   2015  H05 PRO A 136      32.130   7.863  -8.293  1.00  0.98           H  
ATOM   2016  H06 PRO A 136      32.483   4.217  -9.656  1.00  0.98           H  
ATOM   2017  H07 PRO A 136      32.667   6.499 -10.565  1.00  0.98           H  
ATOM   2018  N   TRP A 137      32.436   3.381  -6.958  1.00  0.84           N  
ATOM   2019  CA  TRP A 137      33.011   2.089  -6.536  1.00  0.84           C  
ATOM   2020  C   TRP A 137      32.433   1.517  -5.241  1.00  0.84           C  
ATOM   2021  O   TRP A 137      31.834   2.221  -4.432  1.00  0.84           O  
ATOM   2022  CB  TRP A 137      34.526   2.207  -6.377  1.00  0.84           C  
ATOM   2023  CG  TRP A 137      35.148   2.946  -7.555  1.00  0.84           C  
ATOM   2024  CD1 TRP A 137      35.163   2.560  -8.827  1.00  0.84           C  
ATOM   2025  CD2 TRP A 137      35.509   4.276  -7.511  1.00  0.84           C  
ATOM   2026  CE2 TRP A 137      35.746   4.656  -8.818  1.00  0.84           C  
ATOM   2027  CE3 TRP A 137      35.640   5.174  -6.462  1.00  0.84           C  
ATOM   2028  NE1 TRP A 137      35.521   3.593  -9.589  1.00  0.84           N  
ATOM   2029  CZ2 TRP A 137      36.145   5.960  -9.084  1.00  0.84           C  
ATOM   2030  CZ3 TRP A 137      36.044   6.474  -6.727  1.00  0.84           C  
ATOM   2031  CH2 TRP A 137      36.298   6.865  -8.038  1.00  0.84           C  
ATOM   2032  H01 TRP A 137      36.619   7.886  -8.247  1.00  0.84           H  
ATOM   2033  H02 TRP A 137      32.959   4.227  -6.781  1.00  0.84           H  
ATOM   2034  H03 TRP A 137      32.743   1.396  -7.333  1.00  0.84           H  
ATOM   2035  H04 TRP A 137      34.957   1.208  -6.316  1.00  0.84           H  
ATOM   2036  H05 TRP A 137      34.922   1.560  -9.188  1.00  0.84           H  
ATOM   2037  H06 TRP A 137      35.428   4.861  -5.440  1.00  0.84           H  
ATOM   2038  H07 TRP A 137      35.608   3.573 -10.595  1.00  0.84           H  
ATOM   2039  H08 TRP A 137      36.338   6.274 -10.110  1.00  0.84           H  
ATOM   2040  H09 TRP A 137      36.162   7.187  -5.911  1.00  0.84           H  
ATOM   2041  H10 TRP A 137      34.734   2.771  -5.468  1.00  0.84           H  
ATOM   2042  N   THR A 138      32.780   0.252  -5.055  1.00  0.80           N  
ATOM   2043  CA  THR A 138      32.502  -0.527  -3.837  1.00  0.80           C  
ATOM   2044  C   THR A 138      33.679  -1.487  -3.645  1.00  0.80           C  
ATOM   2045  O   THR A 138      34.063  -2.203  -4.572  1.00  0.80           O  
ATOM   2046  CB  THR A 138      31.174  -1.278  -3.995  1.00  0.80           C  
ATOM   2047  CG2 THR A 138      30.906  -2.286  -2.874  1.00  0.80           C  
ATOM   2048  OG1 THR A 138      30.123  -0.311  -4.059  1.00  0.80           O  
ATOM   2049  H01 THR A 138      29.883  -0.159  -4.976  1.00  0.80           H  
ATOM   2050  H02 THR A 138      33.272  -0.213  -5.805  1.00  0.80           H  
ATOM   2051  H03 THR A 138      32.402   0.113  -2.960  1.00  0.80           H  
ATOM   2052  H04 THR A 138      31.225  -1.866  -4.911  1.00  0.80           H  
ATOM   2053  H05 THR A 138      31.049  -1.802  -1.908  1.00  0.80           H  
ATOM   2054  H06 THR A 138      31.596  -3.125  -2.966  1.00  0.80           H  
ATOM   2055  H07 THR A 138      29.881  -2.649  -2.950  1.00  0.80           H  
ATOM   2056  N   SER A 139      34.276  -1.373  -2.468  1.00  0.56           N  
ATOM   2057  CA  SER A 139      35.415  -2.221  -2.070  1.00  0.56           C  
ATOM   2058  C   SER A 139      35.176  -2.848  -0.695  1.00  0.56           C  
ATOM   2059  O   SER A 139      34.554  -2.245   0.181  1.00  0.56           O  
ATOM   2060  CB  SER A 139      36.710  -1.405  -2.048  1.00  0.56           C  
ATOM   2061  OG  SER A 139      36.574  -0.348  -1.099  1.00  0.56           O  
ATOM   2062  H01 SER A 139      36.853   0.479  -1.498  1.00  0.56           H  
ATOM   2063  H02 SER A 139      33.938  -0.678  -1.818  1.00  0.56           H  
ATOM   2064  H03 SER A 139      35.509  -3.020  -2.806  1.00  0.56           H  
ATOM   2065  H04 SER A 139      36.897  -0.988  -3.037  1.00  0.56           H  
ATOM   2066  H05 SER A 139      37.546  -2.046  -1.769  1.00  0.56           H  
ATOM   2067  N   ILE A 140      35.590  -4.103  -0.583  1.00  0.42           N  
ATOM   2068  CA  ILE A 140      35.468  -4.889   0.660  1.00  0.42           C  
ATOM   2069  C   ILE A 140      36.798  -5.627   0.870  1.00  0.42           C  
ATOM   2070  O   ILE A 140      37.155  -6.471   0.050  1.00  0.42           O  
ATOM   2071  CB  ILE A 140      34.300  -5.897   0.572  1.00  0.42           C  
ATOM   2072  CG1 ILE A 140      32.960  -5.188   0.303  1.00  0.42           C  
ATOM   2073  CG2 ILE A 140      34.225  -6.751   1.851  1.00  0.42           C  
ATOM   2074  CD1 ILE A 140      31.774  -6.134   0.065  1.00  0.42           C  
ATOM   2075  H01 ILE A 140      31.478  -6.591   1.009  1.00  0.42           H  
ATOM   2076  H02 ILE A 140      36.010  -4.543  -1.389  1.00  0.42           H  
ATOM   2077  H03 ILE A 140      35.255  -4.228   1.500  1.00  0.42           H  
ATOM   2078  H04 ILE A 140      34.493  -6.558  -0.273  1.00  0.42           H  
ATOM   2079  H05 ILE A 140      33.078  -4.560  -0.580  1.00  0.42           H  
ATOM   2080  H06 ILE A 140      34.863  -6.314   2.619  1.00  0.42           H  
ATOM   2081  H07 ILE A 140      32.065  -6.912  -0.640  1.00  0.42           H  
ATOM   2082  H08 ILE A 140      32.726  -4.619   1.202  1.00  0.42           H  
ATOM   2083  H09 ILE A 140      34.561  -7.764   1.632  1.00  0.42           H  
ATOM   2084  H10 ILE A 140      30.936  -5.569  -0.343  1.00  0.42           H  
ATOM   2085  H11 ILE A 140      33.196  -6.780   2.208  1.00  0.42           H  
ATOM   2086  N   ALA A 141      37.466  -5.317   1.977  1.00  0.00           N  
ATOM   2087  CA  ALA A 141      38.703  -6.025   2.367  1.00  0.00           C  
ATOM   2088  C   ALA A 141      38.390  -7.476   2.750  1.00  0.00           C  
ATOM   2089  O   ALA A 141      38.923  -8.424   2.186  1.00  0.00           O  
ATOM   2090  CB  ALA A 141      39.416  -5.301   3.514  1.00  0.00           C  
ATOM   2091  H01 ALA A 141      39.681  -6.020   4.289  1.00  0.00           H  
ATOM   2092  H02 ALA A 141      37.118  -4.576   2.569  1.00  0.00           H  
ATOM   2093  H03 ALA A 141      39.376  -6.031   1.509  1.00  0.00           H  
ATOM   2094  H04 ALA A 141      38.755  -4.542   3.932  1.00  0.00           H  
ATOM   2095  H05 ALA A 141      40.321  -4.825   3.136  1.00  0.00           H  
ATOM   2096  N   GLU A 142      37.458  -7.610   3.689  1.00  0.00           N  
ATOM   2097  CA  GLU A 142      36.984  -8.906   4.196  1.00  0.00           C  
ATOM   2098  C   GLU A 142      35.479  -8.852   4.461  1.00  0.00           C  
ATOM   2099  O   GLU A 142      34.965  -7.831   4.919  1.00  0.00           O  
ATOM   2100  CB  GLU A 142      37.714  -9.257   5.497  1.00  0.00           C  
ATOM   2101  CG  GLU A 142      39.207  -9.515   5.275  1.00  0.00           C  
ATOM   2102  CD  GLU A 142      39.413 -10.709   4.345  1.00  0.00           C  
ATOM   2103  OE1 GLU A 142      38.921 -11.805   4.701  1.00  0.00           O  
ATOM   2104  OE2 GLU A 142      40.185 -10.573   3.391  1.00  0.00           O1-
ATOM   2105  H01 GLU A 142      39.682  -9.721   6.234  1.00  0.00           H  
ATOM   2106  H02 GLU A 142      37.051  -6.771   4.077  1.00  0.00           H  
ATOM   2107  H03 GLU A 142      37.190  -9.669   3.445  1.00  0.00           H  
ATOM   2108  H04 GLU A 142      37.262 -10.153   5.922  1.00  0.00           H  
ATOM   2109  H05 GLU A 142      39.652  -8.632   4.817  1.00  0.00           H  
ATOM   2110  H06 GLU A 142      37.620  -8.406   6.172  1.00  0.00           H  
ATOM   2111  N   ILE A 143      34.822  -9.967   4.184  1.00  0.00           N  
ATOM   2112  CA  ILE A 143      33.394 -10.153   4.486  1.00  0.00           C  
ATOM   2113  C   ILE A 143      33.207 -11.501   5.192  1.00  0.00           C  
ATOM   2114  O   ILE A 143      33.720 -12.529   4.756  1.00  0.00           O  
ATOM   2115  CB  ILE A 143      32.533 -10.029   3.211  1.00  0.00           C  
ATOM   2116  CG1 ILE A 143      31.040 -10.029   3.582  1.00  0.00           C  
ATOM   2117  CG2 ILE A 143      32.881 -11.095   2.157  1.00  0.00           C  
ATOM   2118  CD1 ILE A 143      30.100  -9.681   2.421  1.00  0.00           C  
ATOM   2119  H01 ILE A 143      29.796 -10.596   1.912  1.00  0.00           H  
ATOM   2120  H02 ILE A 143      35.324 -10.725   3.745  1.00  0.00           H  
ATOM   2121  H03 ILE A 143      33.053  -9.364   5.156  1.00  0.00           H  
ATOM   2122  H04 ILE A 143      32.763  -9.074   2.739  1.00  0.00           H  
ATOM   2123  H05 ILE A 143      30.885  -9.300   4.377  1.00  0.00           H  
ATOM   2124  H06 ILE A 143      32.811 -10.658   1.161  1.00  0.00           H  
ATOM   2125  H07 ILE A 143      30.617  -9.028   1.717  1.00  0.00           H  
ATOM   2126  H08 ILE A 143      30.795 -11.046   3.887  1.00  0.00           H  
ATOM   2127  H09 ILE A 143      32.184 -11.929   2.239  1.00  0.00           H  
ATOM   2128  H10 ILE A 143      29.218  -9.171   2.809  1.00  0.00           H  
ATOM   2129  H11 ILE A 143      33.896 -11.454   2.325  1.00  0.00           H  
ATOM   2130  N   ASN A 144      32.500 -11.437   6.306  1.00  0.00           N  
ATOM   2131  CA  ASN A 144      32.147 -12.652   7.056  1.00  0.00           C  
ATOM   2132  C   ASN A 144      30.646 -12.740   7.315  1.00  0.00           C  
ATOM   2133  O   ASN A 144      29.961 -11.725   7.321  1.00  0.00           O  
ATOM   2134  CB  ASN A 144      32.909 -12.696   8.373  1.00  0.00           C  
ATOM   2135  CG  ASN A 144      34.366 -13.083   8.187  1.00  0.00           C  
ATOM   2136  ND2 ASN A 144      35.208 -12.082   8.057  1.00  0.00           N  
ATOM   2137  OD1 ASN A 144      34.730 -14.244   8.248  1.00  0.00           O  
ATOM   2138  H01 ASN A 144      34.866 -11.132   8.050  1.00  0.00           H  
ATOM   2139  H02 ASN A 144      32.196 -10.537   6.649  1.00  0.00           H  
ATOM   2140  H03 ASN A 144      32.429 -13.510   6.447  1.00  0.00           H  
ATOM   2141  H04 ASN A 144      32.434 -13.425   9.029  1.00  0.00           H  
ATOM   2142  H05 ASN A 144      36.197 -12.263   7.964  1.00  0.00           H  
ATOM   2143  H06 ASN A 144      32.884 -11.695   8.804  1.00  0.00           H  
ATOM   2144  N   VAL A 145      30.196 -13.972   7.535  1.00  0.00           N  
ATOM   2145  CA  VAL A 145      28.785 -14.313   7.822  1.00  0.00           C  
ATOM   2146  C   VAL A 145      28.710 -15.134   9.085  1.00  0.00           C  
ATOM   2147  O   VAL A 145      29.699 -15.896   9.397  1.00  0.00           O  
ATOM   2148  CB  VAL A 145      28.166 -15.117   6.667  1.00  0.00           C  
ATOM   2149  CG1 VAL A 145      26.688 -15.402   6.927  1.00  0.00           C  
ATOM   2150  CG2 VAL A 145      28.273 -14.386   5.327  1.00  0.00           C  
ATOM   2151  H01 VAL A 145      27.743 -13.435   5.388  1.00  0.00           H  
ATOM   2152  H02 VAL A 145      30.865 -14.728   7.504  1.00  0.00           H  
ATOM   2153  H03 VAL A 145      28.228 -13.384   7.942  1.00  0.00           H  
ATOM   2154  H04 VAL A 145      28.732 -16.047   6.615  1.00  0.00           H  
ATOM   2155  H05 VAL A 145      26.367 -14.870   7.823  1.00  0.00           H  
ATOM   2156  H06 VAL A 145      27.831 -14.999   4.542  1.00  0.00           H  
ATOM   2157  H07 VAL A 145      26.543 -16.473   7.068  1.00  0.00           H  
ATOM   2158  H08 VAL A 145      29.322 -14.202   5.097  1.00  0.00           H  
ATOM   2159  H09 VAL A 145      26.098 -15.066   6.074  1.00  0.00           H  
ATOM   2160  N   TYR A 146      27.796 -14.790   9.963  1.00  0.41           N  
ATOM   2161  CA  TYR A 146      27.713 -15.353  11.315  1.00  0.41           C  
ATOM   2162  C   TYR A 146      26.448 -16.175  11.436  1.00  0.41           C  
ATOM   2163  O   TYR A 146      25.437 -15.909  10.785  1.00  0.41           O  
ATOM   2164  CB  TYR A 146      27.733 -14.249  12.376  1.00  0.41           C  
ATOM   2165  CG  TYR A 146      29.075 -13.515  12.425  1.00  0.41           C  
ATOM   2166  CD1 TYR A 146      29.815 -13.172  11.299  1.00  0.41           C  
ATOM   2167  CD2 TYR A 146      29.638 -13.173  13.633  1.00  0.41           C  
ATOM   2168  CE1 TYR A 146      30.997 -12.495  11.313  1.00  0.41           C  
ATOM   2169  CE2 TYR A 146      30.875 -12.550  13.634  1.00  0.41           C  
ATOM   2170  CZ  TYR A 146      31.541 -12.137  12.506  1.00  0.41           C  
ATOM   2171  OH  TYR A 146      32.627 -11.337  12.567  1.00  0.41           O  
ATOM   2172  H01 TYR A 146      32.889 -11.222  13.483  1.00  0.41           H  
ATOM   2173  H02 TYR A 146      27.111 -14.099   9.692  1.00  0.41           H  
ATOM   2174  H03 TYR A 146      28.582 -15.990  11.484  1.00  0.41           H  
ATOM   2175  H04 TYR A 146      27.541 -14.696  13.352  1.00  0.41           H  
ATOM   2176  H05 TYR A 146      29.418 -13.468  10.328  1.00  0.41           H  
ATOM   2177  H06 TYR A 146      29.122 -13.388  14.569  1.00  0.41           H  
ATOM   2178  H07 TYR A 146      31.500 -12.244  10.379  1.00  0.41           H  
ATOM   2179  H08 TYR A 146      31.354 -12.375  14.598  1.00  0.41           H  
ATOM   2180  H09 TYR A 146      26.965 -13.521  12.114  1.00  0.41           H  
ATOM   2181  N   GLN A 147      26.595 -17.198  12.255  1.00  0.99           N  
ATOM   2182  CA  GLN A 147      25.531 -18.171  12.501  1.00  0.99           C  
ATOM   2183  C   GLN A 147      25.193 -18.213  13.994  1.00  0.99           C  
ATOM   2184  O   GLN A 147      26.056 -18.036  14.856  1.00  0.99           O  
ATOM   2185  CB  GLN A 147      25.988 -19.551  12.021  1.00  0.99           C  
ATOM   2186  CG  GLN A 147      27.256 -19.984  12.764  1.00  0.99           C  
ATOM   2187  CD  GLN A 147      27.675 -21.421  12.514  1.00  0.99           C  
ATOM   2188  NE2 GLN A 147      28.788 -21.762  13.122  1.00  0.99           N  
ATOM   2189  OE1 GLN A 147      27.046 -22.209  11.824  1.00  0.99           O  
ATOM   2190  H01 GLN A 147      29.281 -21.087  13.689  1.00  0.99           H  
ATOM   2191  H02 GLN A 147      27.478 -17.314  12.732  1.00  0.99           H  
ATOM   2192  H03 GLN A 147      24.636 -17.878  11.953  1.00  0.99           H  
ATOM   2193  H04 GLN A 147      26.194 -19.510  10.952  1.00  0.99           H  
ATOM   2194  H05 GLN A 147      27.083 -19.861  13.833  1.00  0.99           H  
ATOM   2195  H06 GLN A 147      29.151 -22.699  13.023  1.00  0.99           H  
ATOM   2196  H07 GLN A 147      25.197 -20.274  12.222  1.00  0.99           H  
ATOM   2197  H08 GLN A 147      28.064 -19.357  12.387  1.00  0.99           H  
ATOM   2198  N   ALA A 148      23.919 -18.459  14.249  1.00  1.46           N  
ATOM   2199  CA  ALA A 148      23.427 -18.756  15.599  1.00  1.46           C  
ATOM   2200  C   ALA A 148      23.772 -20.208  15.963  1.00  1.46           C  
ATOM   2201  O   ALA A 148      24.052 -21.045  15.106  1.00  1.46           O  
ATOM   2202  CB  ALA A 148      21.918 -18.530  15.648  1.00  1.46           C  
ATOM   2203  H01 ALA A 148      21.574 -18.156  14.683  1.00  1.46           H  
ATOM   2204  H02 ALA A 148      23.259 -18.442  13.485  1.00  1.46           H  
ATOM   2205  H03 ALA A 148      23.903 -18.095  16.323  1.00  1.46           H  
ATOM   2206  H04 ALA A 148      21.684 -17.802  16.424  1.00  1.46           H  
ATOM   2207  H05 ALA A 148      21.417 -19.472  15.872  1.00  1.46           H  
ATOM   2208  N   SER A 149      23.735 -20.470  17.263  1.00  1.80           N  
ATOM   2209  CA  SER A 149      23.916 -21.827  17.822  1.00  1.80           C  
ATOM   2210  C   SER A 149      22.831 -22.804  17.335  1.00  1.80           C  
ATOM   2211  O   SER A 149      23.069 -24.000  17.188  1.00  1.80           O  
ATOM   2212  CB  SER A 149      23.857 -21.748  19.350  1.00  1.80           C  
ATOM   2213  OG  SER A 149      22.640 -21.099  19.738  1.00  1.80           O  
ATOM   2214  H01 SER A 149      22.397 -20.449  19.074  1.00  1.80           H  
ATOM   2215  H02 SER A 149      23.575 -19.705  17.903  1.00  1.80           H  
ATOM   2216  H03 SER A 149      24.882 -22.200  17.483  1.00  1.80           H  
ATOM   2217  H04 SER A 149      24.710 -21.179  19.720  1.00  1.80           H  
ATOM   2218  H05 SER A 149      23.888 -22.753  19.771  1.00  1.80           H  
ATOM   2219  N   SER A 150      21.656 -22.246  17.049  1.00  1.96           N  
ATOM   2220  CA  SER A 150      20.436 -22.993  16.701  1.00  1.96           C  
ATOM   2221  C   SER A 150      19.375 -22.025  16.165  1.00  1.96           C  
ATOM   2222  O   SER A 150      19.484 -20.804  16.303  1.00  1.96           O  
ATOM   2223  CB  SER A 150      19.879 -23.686  17.953  1.00  1.96           C  
ATOM   2224  OG  SER A 150      19.508 -22.701  18.923  1.00  1.96           O  
ATOM   2225  H01 SER A 150      19.551 -21.828  18.526  1.00  1.96           H  
ATOM   2226  H02 SER A 150      21.598 -21.238  17.073  1.00  1.96           H  
ATOM   2227  H03 SER A 150      20.680 -23.736  15.942  1.00  1.96           H  
ATOM   2228  H04 SER A 150      20.641 -24.342  18.374  1.00  1.96           H  
ATOM   2229  H05 SER A 150      19.002 -24.274  17.681  1.00  1.96           H  
ATOM   2230  N   TYR A 151      18.385 -22.612  15.506  1.00  2.06           N  
ATOM   2231  CA  TYR A 151      17.233 -21.860  14.990  1.00  2.06           C  
ATOM   2232  C   TYR A 151      15.932 -22.356  15.627  1.00  2.06           C  
ATOM   2233  O   TYR A 151      15.653 -23.552  15.674  1.00  2.06           O  
ATOM   2234  CB  TYR A 151      17.168 -21.992  13.467  1.00  2.06           C  
ATOM   2235  CG  TYR A 151      15.929 -21.292  12.906  1.00  2.06           C  
ATOM   2236  CD1 TYR A 151      15.860 -19.907  12.899  1.00  2.06           C  
ATOM   2237  CD2 TYR A 151      14.883 -22.046  12.393  1.00  2.06           C  
ATOM   2238  CE1 TYR A 151      14.759 -19.270  12.350  1.00  2.06           C  
ATOM   2239  CE2 TYR A 151      13.782 -21.411  11.836  1.00  2.06           C  
ATOM   2240  CZ  TYR A 151      13.727 -20.022  11.810  1.00  2.06           C  
ATOM   2241  OH  TYR A 151      12.678 -19.394  11.224  1.00  2.06           O  
ATOM   2242  H01 TYR A 151      12.388 -19.899  10.461  1.00  2.06           H  
ATOM   2243  H02 TYR A 151      18.424 -23.610  15.354  1.00  2.06           H  
ATOM   2244  H03 TYR A 151      17.356 -20.809  15.250  1.00  2.06           H  
ATOM   2245  H04 TYR A 151      17.132 -23.049  13.202  1.00  2.06           H  
ATOM   2246  H05 TYR A 151      16.673 -19.319  13.326  1.00  2.06           H  
ATOM   2247  H06 TYR A 151      14.926 -23.135  12.427  1.00  2.06           H  
ATOM   2248  H07 TYR A 151      14.704 -18.181  12.343  1.00  2.06           H  
ATOM   2249  H08 TYR A 151      12.964 -21.999  11.421  1.00  2.06           H  
ATOM   2250  H09 TYR A 151      18.054 -21.521  13.041  1.00  2.06           H  
ATOM   2251  N   THR A 152      15.160 -21.386  16.090  1.00  2.10           N  
ATOM   2252  CA  THR A 152      13.833 -21.630  16.682  1.00  2.10           C  
ATOM   2253  C   THR A 152      12.856 -20.666  16.010  1.00  2.10           C  
ATOM   2254  O   THR A 152      12.951 -19.455  16.204  1.00  2.10           O  
ATOM   2255  CB  THR A 152      13.877 -21.403  18.201  1.00  2.10           C  
ATOM   2256  CG2 THR A 152      12.529 -21.697  18.870  1.00  2.10           C  
ATOM   2257  OG1 THR A 152      14.891 -22.246  18.760  1.00  2.10           O  
ATOM   2258  H01 THR A 152      15.151 -22.906  18.113  1.00  2.10           H  
ATOM   2259  H02 THR A 152      15.496 -20.435  16.035  1.00  2.10           H  
ATOM   2260  H03 THR A 152      13.516 -22.661  16.521  1.00  2.10           H  
ATOM   2261  H04 THR A 152      14.103 -20.353  18.384  1.00  2.10           H  
ATOM   2262  H05 THR A 152      12.260 -20.869  19.526  1.00  2.10           H  
ATOM   2263  H06 THR A 152      12.605 -22.614  19.454  1.00  2.10           H  
ATOM   2264  H07 THR A 152      11.763 -21.817  18.104  1.00  2.10           H  
ATOM   2265  N   ALA A 153      11.999 -21.228  15.162  1.00  1.97           N  
ATOM   2266  CA  ALA A 153      10.980 -20.438  14.452  1.00  1.97           C  
ATOM   2267  C   ALA A 153      10.142 -19.624  15.457  1.00  1.97           C  
ATOM   2268  O   ALA A 153       9.824 -20.136  16.535  1.00  1.97           O  
ATOM   2269  CB  ALA A 153      10.067 -21.358  13.638  1.00  1.97           C  
ATOM   2270  H01 ALA A 153       9.796 -22.226  14.239  1.00  1.97           H  
ATOM   2271  H02 ALA A 153      12.049 -22.224  15.001  1.00  1.97           H  
ATOM   2272  H03 ALA A 153      11.485 -19.751  13.773  1.00  1.97           H  
ATOM   2273  H04 ALA A 153      10.589 -21.687  12.739  1.00  1.97           H  
ATOM   2274  H05 ALA A 153       9.165 -20.816  13.355  1.00  1.97           H  
ATOM   2275  N   PRO A 154       9.837 -18.365  15.114  1.00  1.73           N  
ATOM   2276  CA  PRO A 154       8.996 -17.494  15.952  1.00  1.73           C  
ATOM   2277  C   PRO A 154       7.658 -18.213  16.147  1.00  1.73           C  
ATOM   2278  O   PRO A 154       7.174 -18.899  15.244  1.00  1.73           O  
ATOM   2279  CB  PRO A 154       8.756 -16.243  15.107  1.00  1.73           C  
ATOM   2280  CG  PRO A 154       9.943 -16.205  14.146  1.00  1.73           C  
ATOM   2281  CD  PRO A 154      10.232 -17.677  13.868  1.00  1.73           C  
ATOM   2282  H01 PRO A 154       9.642 -18.035  13.024  1.00  1.73           H  
ATOM   2283  H02 PRO A 154       9.442 -17.258  16.918  1.00  1.73           H  
ATOM   2284  H03 PRO A 154       8.736 -15.351  15.733  1.00  1.73           H  
ATOM   2285  H04 PRO A 154      10.803 -15.720  14.608  1.00  1.73           H  
ATOM   2286  H05 PRO A 154      11.275 -17.855  13.605  1.00  1.73           H  
ATOM   2287  H06 PRO A 154       7.799 -16.269  14.586  1.00  1.73           H  
ATOM   2288  H07 PRO A 154       9.733 -15.638  13.239  1.00  1.73           H  
ATOM   2289  N   GLN A 155       7.122 -18.129  17.355  1.00  1.56           N  
ATOM   2290  CA  GLN A 155       5.782 -18.666  17.617  1.00  1.56           C  
ATOM   2291  C   GLN A 155       4.693 -17.836  16.921  1.00  1.56           C  
ATOM   2292  O   GLN A 155       4.774 -16.604  16.877  1.00  1.56           O  
ATOM   2293  CB  GLN A 155       5.484 -18.742  19.108  1.00  1.56           C  
ATOM   2294  CG  GLN A 155       6.234 -19.895  19.772  1.00  1.56           C  
ATOM   2295  CD  GLN A 155       5.666 -20.095  21.173  1.00  1.56           C  
ATOM   2296  NE2 GLN A 155       4.460 -20.626  21.221  1.00  1.56           N  
ATOM   2297  OE1 GLN A 155       6.266 -19.777  22.187  1.00  1.56           O  
ATOM   2298  H01 GLN A 155       3.983 -20.874  20.366  1.00  1.56           H  
ATOM   2299  H02 GLN A 155       7.641 -17.691  18.103  1.00  1.56           H  
ATOM   2300  H03 GLN A 155       5.772 -19.676  17.207  1.00  1.56           H  
ATOM   2301  H04 GLN A 155       4.413 -18.888  19.249  1.00  1.56           H  
ATOM   2302  H05 GLN A 155       7.296 -19.657  19.835  1.00  1.56           H  
ATOM   2303  H06 GLN A 155       4.013 -20.785  22.113  1.00  1.56           H  
ATOM   2304  H07 GLN A 155       5.812 -17.811  19.569  1.00  1.56           H  
ATOM   2305  H08 GLN A 155       6.114 -20.806  19.186  1.00  1.56           H  
ATOM   2306  N   PRO A 156       3.664 -18.514  16.401  1.00  1.19           N  
ATOM   2307  CA  PRO A 156       2.496 -17.855  15.790  1.00  1.19           C  
ATOM   2308  C   PRO A 156       1.770 -17.013  16.846  1.00  1.19           C  
ATOM   2309  O   PRO A 156       1.720 -17.378  18.020  1.00  1.19           O  
ATOM   2310  CB  PRO A 156       1.588 -19.003  15.352  1.00  1.19           C  
ATOM   2311  CG  PRO A 156       2.551 -20.168  15.137  1.00  1.19           C  
ATOM   2312  CD  PRO A 156       3.581 -19.980  16.247  1.00  1.19           C  
ATOM   2313  H01 PRO A 156       3.248 -20.451  17.172  1.00  1.19           H  
ATOM   2314  H02 PRO A 156       2.774 -17.199  14.965  1.00  1.19           H  
ATOM   2315  H03 PRO A 156       1.065 -18.755  14.428  1.00  1.19           H  
ATOM   2316  H04 PRO A 156       3.020 -20.112  14.155  1.00  1.19           H  
ATOM   2317  H05 PRO A 156       4.543 -20.436  16.013  1.00  1.19           H  
ATOM   2318  H06 PRO A 156       0.811 -19.228  16.083  1.00  1.19           H  
ATOM   2319  H07 PRO A 156       2.059 -21.140  15.171  1.00  1.19           H  
ATOM   2320  N   GLY A 157       1.261 -15.866  16.388  1.00  0.82           N  
ATOM   2321  CA  GLY A 157       0.479 -14.940  17.233  1.00  0.82           C  
ATOM   2322  C   GLY A 157       1.261 -14.186  18.322  1.00  0.82           C  
ATOM   2323  O   GLY A 157       0.658 -13.450  19.100  1.00  0.82           O  
ATOM   2324  H01 GLY A 157      -0.303 -15.518  17.725  1.00  0.82           H  
ATOM   2325  H02 GLY A 157       1.418 -15.621  15.421  1.00  0.82           H  
ATOM   2326  H03 GLY A 157       0.110 -14.170  16.555  1.00  0.82           H  
ATOM   2327  N   LEU A 158       2.593 -14.258  18.281  1.00  0.55           N  
ATOM   2328  CA  LEU A 158       3.439 -13.526  19.248  1.00  0.55           C  
ATOM   2329  C   LEU A 158       4.318 -12.429  18.635  1.00  0.55           C  
ATOM   2330  O   LEU A 158       5.420 -12.140  19.111  1.00  0.55           O  
ATOM   2331  CB  LEU A 158       4.280 -14.499  20.087  1.00  0.55           C  
ATOM   2332  CG  LEU A 158       3.468 -15.417  21.005  1.00  0.55           C  
ATOM   2333  CD1 LEU A 158       4.436 -16.202  21.892  1.00  0.55           C  
ATOM   2334  CD2 LEU A 158       2.463 -14.650  21.873  1.00  0.55           C  
ATOM   2335  H01 LEU A 158       2.286 -13.665  21.441  1.00  0.55           H  
ATOM   2336  H02 LEU A 158       3.034 -14.826  17.572  1.00  0.55           H  
ATOM   2337  H03 LEU A 158       2.739 -12.998  19.895  1.00  0.55           H  
ATOM   2338  H04 LEU A 158       4.961 -13.914  20.706  1.00  0.55           H  
ATOM   2339  H05 LEU A 158       2.885 -16.091  20.377  1.00  0.55           H  
ATOM   2340  H06 LEU A 158       4.724 -17.125  21.388  1.00  0.55           H  
ATOM   2341  H07 LEU A 158       2.863 -14.538  22.881  1.00  0.55           H  
ATOM   2342  H08 LEU A 158       4.796 -15.149  19.380  1.00  0.55           H  
ATOM   2343  H09 LEU A 158       3.951 -16.440  22.838  1.00  0.55           H  
ATOM   2344  H10 LEU A 158       1.524 -15.202  21.915  1.00  0.55           H  
ATOM   2345  H11 LEU A 158       5.324 -15.599  22.082  1.00  0.55           H  
ATOM   2346  N   GLY A 159       3.779 -11.805  17.578  1.00  0.00           N  
ATOM   2347  CA  GLY A 159       4.487 -10.736  16.854  1.00  0.00           C  
ATOM   2348  C   GLY A 159       5.785 -11.239  16.200  1.00  0.00           C  
ATOM   2349  O   GLY A 159       6.142 -12.414  16.285  1.00  0.00           O  
ATOM   2350  H01 GLY A 159       4.733  -9.939  17.556  1.00  0.00           H  
ATOM   2351  H02 GLY A 159       2.857 -12.077  17.268  1.00  0.00           H  
ATOM   2352  H03 GLY A 159       3.830 -10.377  16.061  1.00  0.00           H  
ATOM   2353  N   ARG A 160       6.413 -10.331  15.470  1.00  0.00           N  
ATOM   2354  CA  ARG A 160       7.634 -10.621  14.695  1.00  0.00           C  
ATOM   2355  C   ARG A 160       8.653  -9.492  14.857  1.00  0.00           C  
ATOM   2356  O   ARG A 160       8.277  -8.320  14.885  1.00  0.00           O  
ATOM   2357  CB  ARG A 160       7.294 -10.755  13.203  1.00  0.00           C  
ATOM   2358  CG  ARG A 160       6.384 -11.945  12.875  1.00  0.00           C  
ATOM   2359  CD  ARG A 160       7.107 -13.281  13.040  1.00  0.00           C  
ATOM   2360  NE  ARG A 160       6.128 -14.370  12.892  1.00  0.00           N  
ATOM   2361  CZ  ARG A 160       6.257 -15.469  12.147  1.00  0.00           C  
ATOM   2362  NH1 ARG A 160       7.338 -15.704  11.411  1.00  0.00           N1+
ATOM   2363  NH2 ARG A 160       5.286 -16.372  12.154  1.00  0.00           N  
ATOM   2364  H01 ARG A 160       5.374 -17.213  11.601  1.00  0.00           H  
ATOM   2365  H02 ARG A 160       6.038  -9.394  15.442  1.00  0.00           H  
ATOM   2366  H03 ARG A 160       8.055 -11.554  15.069  1.00  0.00           H  
ATOM   2367  H04 ARG A 160       8.225 -10.871  12.648  1.00  0.00           H  
ATOM   2368  H05 ARG A 160       6.042 -11.854  11.844  1.00  0.00           H  
ATOM   2369  H06 ARG A 160       7.566 -13.331  14.028  1.00  0.00           H  
ATOM   2370  H07 ARG A 160       5.266 -14.275  13.410  1.00  0.00           H  
ATOM   2371  H08 ARG A 160       8.094 -15.035  11.396  1.00  0.00           H  
ATOM   2372  H09 ARG A 160       4.458 -16.219  12.712  1.00  0.00           H  
ATOM   2373  H10 ARG A 160       6.748  -9.854  12.922  1.00  0.00           H  
ATOM   2374  H11 ARG A 160       5.545 -11.928  13.570  1.00  0.00           H  
ATOM   2375  H12 ARG A 160       7.886 -13.377  12.283  1.00  0.00           H  
ATOM   2376  H13 ARG A 160       7.404 -16.552  10.866  1.00  0.00           H  
ATOM   2377  N   TRP A 161       9.919  -9.885  14.912  1.00  0.00           N  
ATOM   2378  CA  TRP A 161      11.047  -8.939  14.886  1.00  0.00           C  
ATOM   2379  C   TRP A 161      11.677  -8.931  13.494  1.00  0.00           C  
ATOM   2380  O   TRP A 161      11.818  -9.973  12.853  1.00  0.00           O  
ATOM   2381  CB  TRP A 161      12.112  -9.336  15.908  1.00  0.00           C  
ATOM   2382  CG  TRP A 161      11.695  -8.968  17.328  1.00  0.00           C  
ATOM   2383  CD1 TRP A 161      11.179  -9.782  18.246  1.00  0.00           C  
ATOM   2384  CD2 TRP A 161      11.894  -7.736  17.927  1.00  0.00           C  
ATOM   2385  CE2 TRP A 161      11.469  -7.866  19.238  1.00  0.00           C  
ATOM   2386  CE3 TRP A 161      12.414  -6.535  17.464  1.00  0.00           C  
ATOM   2387  NE1 TRP A 161      11.046  -9.120  19.396  1.00  0.00           N  
ATOM   2388  CZ2 TRP A 161      11.557  -6.780  20.099  1.00  0.00           C  
ATOM   2389  CZ3 TRP A 161      12.519  -5.454  18.330  1.00  0.00           C  
ATOM   2390  CH2 TRP A 161      12.086  -5.575  19.646  1.00  0.00           C  
ATOM   2391  H01 TRP A 161      12.161  -4.725  20.324  1.00  0.00           H  
ATOM   2392  H02 TRP A 161      10.117 -10.873  14.974  1.00  0.00           H  
ATOM   2393  H03 TRP A 161      10.668  -7.948  15.134  1.00  0.00           H  
ATOM   2394  H04 TRP A 161      13.042  -8.822  15.668  1.00  0.00           H  
ATOM   2395  H05 TRP A 161      10.908 -10.825  18.083  1.00  0.00           H  
ATOM   2396  H06 TRP A 161      12.738  -6.441  16.427  1.00  0.00           H  
ATOM   2397  H07 TRP A 161      10.681  -9.509  20.254  1.00  0.00           H  
ATOM   2398  H08 TRP A 161      11.212  -6.871  21.129  1.00  0.00           H  
ATOM   2399  H09 TRP A 161      12.940  -4.512  17.979  1.00  0.00           H  
ATOM   2400  H10 TRP A 161      12.242 -10.417  15.861  1.00  0.00           H  
ATOM   2401  N   GLY A 162      12.086  -7.730  13.089  1.00  0.00           N  
ATOM   2402  CA  GLY A 162      12.679  -7.539  11.762  1.00  0.00           C  
ATOM   2403  C   GLY A 162      11.891  -6.533  10.902  1.00  0.00           C  
ATOM   2404  O   GLY A 162      10.698  -6.329  11.133  1.00  0.00           O  
ATOM   2405  H01 GLY A 162      12.700  -8.499  11.246  1.00  0.00           H  
ATOM   2406  H02 GLY A 162      11.986  -6.937  13.707  1.00  0.00           H  
ATOM   2407  H03 GLY A 162      13.683  -7.138  11.903  1.00  0.00           H  
ATOM   2408  N   PRO A 163      12.585  -5.915   9.937  1.00  0.00           N  
ATOM   2409  CA  PRO A 163      14.021  -6.114   9.648  1.00  0.00           C  
ATOM   2410  C   PRO A 163      14.892  -5.335  10.649  1.00  0.00           C  
ATOM   2411  O   PRO A 163      14.393  -4.754  11.617  1.00  0.00           O  
ATOM   2412  CB  PRO A 163      14.166  -5.586   8.219  1.00  0.00           C  
ATOM   2413  CG  PRO A 163      13.191  -4.410   8.198  1.00  0.00           C  
ATOM   2414  CD  PRO A 163      11.999  -4.929   9.006  1.00  0.00           C  
ATOM   2415  H01 PRO A 163      11.521  -4.117   9.554  1.00  0.00           H  
ATOM   2416  H02 PRO A 163      14.347  -7.150   9.740  1.00  0.00           H  
ATOM   2417  H03 PRO A 163      13.885  -6.344   7.488  1.00  0.00           H  
ATOM   2418  H04 PRO A 163      12.896  -4.164   7.178  1.00  0.00           H  
ATOM   2419  H05 PRO A 163      11.227  -5.365   8.372  1.00  0.00           H  
ATOM   2420  H06 PRO A 163      15.188  -5.307   7.962  1.00  0.00           H  
ATOM   2421  H07 PRO A 163      13.618  -3.494   8.607  1.00  0.00           H  
ATOM   2422  N   THR A 164      16.188  -5.347  10.374  1.00  0.00           N  
ATOM   2423  CA  THR A 164      17.155  -4.484  11.074  1.00  0.00           C  
ATOM   2424  C   THR A 164      17.418  -3.259  10.187  1.00  0.00           C  
ATOM   2425  O   THR A 164      17.552  -3.359   8.968  1.00  0.00           O  
ATOM   2426  CB  THR A 164      18.464  -5.243  11.343  1.00  0.00           C  
ATOM   2427  CG2 THR A 164      19.578  -4.362  11.928  1.00  0.00           C  
ATOM   2428  OG1 THR A 164      18.211  -6.336  12.229  1.00  0.00           O  
ATOM   2429  H01 THR A 164      18.307  -6.041  13.137  1.00  0.00           H  
ATOM   2430  H02 THR A 164      16.526  -5.972   9.656  1.00  0.00           H  
ATOM   2431  H03 THR A 164      16.752  -4.175  12.038  1.00  0.00           H  
ATOM   2432  H04 THR A 164      18.820  -5.598  10.376  1.00  0.00           H  
ATOM   2433  H05 THR A 164      19.884  -4.757  12.897  1.00  0.00           H  
ATOM   2434  H06 THR A 164      19.210  -3.343  12.050  1.00  0.00           H  
ATOM   2435  H07 THR A 164      20.432  -4.360  11.251  1.00  0.00           H  
ATOM   2436  N   ILE A 165      17.600  -2.136  10.866  1.00  0.00           N  
ATOM   2437  CA  ILE A 165      17.939  -0.851  10.234  1.00  0.00           C  
ATOM   2438  C   ILE A 165      19.346  -0.457  10.693  1.00  0.00           C  
ATOM   2439  O   ILE A 165      19.555  -0.106  11.853  1.00  0.00           O  
ATOM   2440  CB  ILE A 165      16.922   0.240  10.630  1.00  0.00           C  
ATOM   2441  CG1 ILE A 165      15.456  -0.219  10.504  1.00  0.00           C  
ATOM   2442  CG2 ILE A 165      17.173   1.535   9.843  1.00  0.00           C  
ATOM   2443  CD1 ILE A 165      15.054  -0.770   9.126  1.00  0.00           C  
ATOM   2444  H01 ILE A 165      14.783  -1.822   9.220  1.00  0.00           H  
ATOM   2445  H02 ILE A 165      17.501  -2.163  11.871  1.00  0.00           H  
ATOM   2446  H03 ILE A 165      17.907  -0.951   9.149  1.00  0.00           H  
ATOM   2447  H04 ILE A 165      17.082   0.441  11.689  1.00  0.00           H  
ATOM   2448  H05 ILE A 165      14.815   0.635  10.726  1.00  0.00           H  
ATOM   2449  H06 ILE A 165      17.064   2.392  10.508  1.00  0.00           H  
ATOM   2450  H07 ILE A 165      15.892  -0.670   8.436  1.00  0.00           H  
ATOM   2451  H08 ILE A 165      15.339  -1.046  11.204  1.00  0.00           H  
ATOM   2452  H09 ILE A 165      16.452   1.612   9.029  1.00  0.00           H  
ATOM   2453  H10 ILE A 165      14.201  -0.208   8.745  1.00  0.00           H  
ATOM   2454  H11 ILE A 165      18.183   1.520   9.433  1.00  0.00           H  
ATOM   2455  N   ASP A 166      20.310  -0.669   9.807  1.00  0.00           N  
ATOM   2456  CA  ASP A 166      21.702  -0.262  10.047  1.00  0.00           C  
ATOM   2457  C   ASP A 166      21.822   1.264  10.035  1.00  0.00           C  
ATOM   2458  O   ASP A 166      21.306   1.954   9.154  1.00  0.00           O  
ATOM   2459  CB  ASP A 166      22.641  -0.905   9.025  1.00  0.00           C  
ATOM   2460  CG  ASP A 166      22.601  -2.439   9.109  1.00  0.00           C  
ATOM   2461  OD1 ASP A 166      22.263  -2.969  10.192  1.00  0.00           O  
ATOM   2462  OD2 ASP A 166      22.878  -3.089   8.099  1.00  0.00           O1-
ATOM   2463  H01 ASP A 166      23.659  -0.566   9.216  1.00  0.00           H  
ATOM   2464  H02 ASP A 166      20.079  -1.126   8.936  1.00  0.00           H  
ATOM   2465  H03 ASP A 166      22.001  -0.614  11.034  1.00  0.00           H  
ATOM   2466  H04 ASP A 166      22.315  -0.609   8.028  1.00  0.00           H  
ATOM   2467  N   LEU A 167      22.475   1.747  11.078  1.00  0.00           N  
ATOM   2468  CA  LEU A 167      22.646   3.183  11.313  1.00  0.00           C  
ATOM   2469  C   LEU A 167      24.128   3.584  11.336  1.00  0.00           C  
ATOM   2470  O   LEU A 167      24.986   2.767  11.680  1.00  0.00           O  
ATOM   2471  CB  LEU A 167      21.968   3.563  12.635  1.00  0.00           C  
ATOM   2472  CG  LEU A 167      20.464   3.271  12.619  1.00  0.00           C  
ATOM   2473  CD1 LEU A 167      19.906   3.451  14.025  1.00  0.00           C  
ATOM   2474  CD2 LEU A 167      19.712   4.170  11.634  1.00  0.00           C  
ATOM   2475  H01 LEU A 167      19.453   3.597  10.743  1.00  0.00           H  
ATOM   2476  H02 LEU A 167      22.873   1.098  11.742  1.00  0.00           H  
ATOM   2477  H03 LEU A 167      22.179   3.724  10.490  1.00  0.00           H  
ATOM   2478  H04 LEU A 167      22.118   4.628  12.814  1.00  0.00           H  
ATOM   2479  H05 LEU A 167      20.322   2.243  12.286  1.00  0.00           H  
ATOM   2480  H06 LEU A 167      19.911   4.509  14.286  1.00  0.00           H  
ATOM   2481  H07 LEU A 167      20.345   5.012  11.354  1.00  0.00           H  
ATOM   2482  H08 LEU A 167      22.417   2.962  13.426  1.00  0.00           H  
ATOM   2483  H09 LEU A 167      20.522   2.898  14.734  1.00  0.00           H  
ATOM   2484  H10 LEU A 167      18.801   4.541  12.104  1.00  0.00           H  
ATOM   2485  H11 LEU A 167      18.884   3.074  14.061  1.00  0.00           H  
ATOM   2486  N   PRO A 168      24.407   4.846  10.985  1.00  0.00           N  
ATOM   2487  CA  PRO A 168      25.749   5.442  11.109  1.00  0.00           C  
ATOM   2488  C   PRO A 168      26.152   5.714  12.571  1.00  0.00           C  
ATOM   2489  O   PRO A 168      27.331   5.897  12.872  1.00  0.00           O  
ATOM   2490  CB  PRO A 168      25.659   6.733  10.292  1.00  0.00           C  
ATOM   2491  CG  PRO A 168      24.201   7.161  10.454  1.00  0.00           C  
ATOM   2492  CD  PRO A 168      23.457   5.829  10.418  1.00  0.00           C  
ATOM   2493  H01 PRO A 168      22.550   5.879  11.021  1.00  0.00           H  
ATOM   2494  H02 PRO A 168      26.525   4.767  10.746  1.00  0.00           H  
ATOM   2495  H03 PRO A 168      25.897   6.549   9.244  1.00  0.00           H  
ATOM   2496  H04 PRO A 168      23.887   7.810   9.636  1.00  0.00           H  
ATOM   2497  H05 PRO A 168      23.144   5.561   9.409  1.00  0.00           H  
ATOM   2498  H06 PRO A 168      26.363   7.495  10.626  1.00  0.00           H  
ATOM   2499  H07 PRO A 168      24.016   7.736  11.361  1.00  0.00           H  
ATOM   2500  N   ILE A 169      25.149   5.839  13.439  1.00  0.00           N  
ATOM   2501  CA  ILE A 169      25.336   6.229  14.850  1.00  0.00           C  
ATOM   2502  C   ILE A 169      24.673   5.206  15.792  1.00  0.00           C  
ATOM   2503  O   ILE A 169      23.913   4.343  15.356  1.00  0.00           O  
ATOM   2504  CB  ILE A 169      24.763   7.645  15.092  1.00  0.00           C  
ATOM   2505  CG1 ILE A 169      23.232   7.681  14.923  1.00  0.00           C  
ATOM   2506  CG2 ILE A 169      25.462   8.679  14.190  1.00  0.00           C  
ATOM   2507  CD1 ILE A 169      22.578   8.996  15.362  1.00  0.00           C  
ATOM   2508  H01 ILE A 169      22.463   9.651  14.499  1.00  0.00           H  
ATOM   2509  H02 ILE A 169      24.210   5.657  13.114  1.00  0.00           H  
ATOM   2510  H03 ILE A 169      26.404   6.244  15.067  1.00  0.00           H  
ATOM   2511  H04 ILE A 169      24.969   7.913  16.128  1.00  0.00           H  
ATOM   2512  H05 ILE A 169      22.804   6.872  15.515  1.00  0.00           H  
ATOM   2513  H06 ILE A 169      25.550   9.626  14.722  1.00  0.00           H  
ATOM   2514  H07 ILE A 169      23.206   9.484  16.108  1.00  0.00           H  
ATOM   2515  H08 ILE A 169      23.034   7.576  13.856  1.00  0.00           H  
ATOM   2516  H09 ILE A 169      24.877   8.825  13.282  1.00  0.00           H  
ATOM   2517  H10 ILE A 169      21.599   8.788  15.793  1.00  0.00           H  
ATOM   2518  H11 ILE A 169      26.456   8.317  13.927  1.00  0.00           H  
ATOM   2519  N   VAL A 170      24.877   5.450  17.080  1.00  0.00           N  
ATOM   2520  CA  VAL A 170      24.164   4.741  18.157  1.00  0.00           C  
ATOM   2521  C   VAL A 170      23.017   5.669  18.599  1.00  0.00           C  
ATOM   2522  O   VAL A 170      23.291   6.723  19.179  1.00  0.00           O  
ATOM   2523  CB  VAL A 170      25.087   4.404  19.341  1.00  0.00           C  
ATOM   2524  CG1 VAL A 170      24.327   3.662  20.448  1.00  0.00           C  
ATOM   2525  CG2 VAL A 170      26.287   3.561  18.899  1.00  0.00           C  
ATOM   2526  H01 VAL A 170      26.544   3.806  17.868  1.00  0.00           H  
ATOM   2527  H02 VAL A 170      25.553   6.156  17.334  1.00  0.00           H  
ATOM   2528  H03 VAL A 170      23.788   3.783  17.796  1.00  0.00           H  
ATOM   2529  H04 VAL A 170      25.450   5.354  19.733  1.00  0.00           H  
ATOM   2530  H05 VAL A 170      24.230   4.309  21.320  1.00  0.00           H  
ATOM   2531  H06 VAL A 170      26.034   2.503  18.970  1.00  0.00           H  
ATOM   2532  H07 VAL A 170      24.874   2.760  20.724  1.00  0.00           H  
ATOM   2533  H08 VAL A 170      27.138   3.775  19.545  1.00  0.00           H  
ATOM   2534  H09 VAL A 170      23.336   3.389  20.087  1.00  0.00           H  
ATOM   2535  N   PRO A 171      21.780   5.322  18.215  1.00  0.00           N  
ATOM   2536  CA  PRO A 171      20.581   6.120  18.529  1.00  0.00           C  
ATOM   2537  C   PRO A 171      20.261   6.049  20.031  1.00  0.00           C  
ATOM   2538  O   PRO A 171      19.419   5.276  20.482  1.00  0.00           O  
ATOM   2539  CB  PRO A 171      19.492   5.492  17.657  1.00  0.00           C  
ATOM   2540  CG  PRO A 171      19.887   4.019  17.597  1.00  0.00           C  
ATOM   2541  CD  PRO A 171      21.412   4.075  17.512  1.00  0.00           C  
ATOM   2542  H01 PRO A 171      21.857   3.210  18.003  1.00  0.00           H  
ATOM   2543  H02 PRO A 171      20.695   7.184  18.322  1.00  0.00           H  
ATOM   2544  H03 PRO A 171      19.486   5.935  16.661  1.00  0.00           H  
ATOM   2545  H04 PRO A 171      19.462   3.534  16.718  1.00  0.00           H  
ATOM   2546  H05 PRO A 171      21.769   4.061  16.482  1.00  0.00           H  
ATOM   2547  H06 PRO A 171      18.489   5.646  18.055  1.00  0.00           H  
ATOM   2548  H07 PRO A 171      19.525   3.443  18.448  1.00  0.00           H  
ATOM   2549  N   ALA A 172      20.975   6.872  20.792  1.00  0.00           N  
ATOM   2550  CA  ALA A 172      20.812   6.940  22.258  1.00  0.00           C  
ATOM   2551  C   ALA A 172      19.598   7.795  22.652  1.00  0.00           C  
ATOM   2552  O   ALA A 172      19.115   7.728  23.779  1.00  0.00           O  
ATOM   2553  CB  ALA A 172      22.093   7.479  22.900  1.00  0.00           C  
ATOM   2554  H01 ALA A 172      22.447   6.774  23.652  1.00  0.00           H  
ATOM   2555  H02 ALA A 172      21.655   7.474  20.351  1.00  0.00           H  
ATOM   2556  H03 ALA A 172      20.629   5.931  22.629  1.00  0.00           H  
ATOM   2557  H04 ALA A 172      21.888   8.441  23.370  1.00  0.00           H  
ATOM   2558  H05 ALA A 172      22.857   7.606  22.133  1.00  0.00           H  
ATOM   2559  N   ALA A 173      19.227   8.688  21.737  1.00  0.00           N  
ATOM   2560  CA  ALA A 173      18.048   9.554  21.856  1.00  0.00           C  
ATOM   2561  C   ALA A 173      17.344   9.594  20.498  1.00  0.00           C  
ATOM   2562  O   ALA A 173      17.995   9.578  19.450  1.00  0.00           O  
ATOM   2563  CB  ALA A 173      18.502  10.956  22.258  1.00  0.00           C  
ATOM   2564  H01 ALA A 173      18.660  10.992  23.336  1.00  0.00           H  
ATOM   2565  H02 ALA A 173      19.794   8.775  20.906  1.00  0.00           H  
ATOM   2566  H03 ALA A 173      17.361   9.174  22.613  1.00  0.00           H  
ATOM   2567  H04 ALA A 173      17.737  11.680  21.978  1.00  0.00           H  
ATOM   2568  H05 ALA A 173      19.434  11.196  21.746  1.00  0.00           H  
ATOM   2569  N   ALA A 174      16.019   9.608  20.555  1.00  0.00           N  
ATOM   2570  CA  ALA A 174      15.185   9.586  19.346  1.00  0.00           C  
ATOM   2571  C   ALA A 174      13.826  10.249  19.566  1.00  0.00           C  
ATOM   2572  O   ALA A 174      13.362  10.420  20.691  1.00  0.00           O  
ATOM   2573  CB  ALA A 174      14.990   8.143  18.877  1.00  0.00           C  
ATOM   2574  H01 ALA A 174      14.826   7.499  19.741  1.00  0.00           H  
ATOM   2575  H02 ALA A 174      15.569   9.635  21.459  1.00  0.00           H  
ATOM   2576  H03 ALA A 174      15.706  10.160  18.580  1.00  0.00           H  
ATOM   2577  H04 ALA A 174      15.879   7.812  18.340  1.00  0.00           H  
ATOM   2578  H05 ALA A 174      14.125   8.090  18.215  1.00  0.00           H  
ATOM   2579  N   ALA A 175      13.267  10.702  18.456  1.00  0.00           N  
ATOM   2580  CA  ALA A 175      11.941  11.329  18.387  1.00  0.00           C  
ATOM   2581  C   ALA A 175      11.339  11.068  17.004  1.00  0.00           C  
ATOM   2582  O   ALA A 175      12.055  10.814  16.037  1.00  0.00           O  
ATOM   2583  CB  ALA A 175      12.094  12.835  18.606  1.00  0.00           C  
ATOM   2584  H01 ALA A 175      12.208  13.038  19.671  1.00  0.00           H  
ATOM   2585  H02 ALA A 175      13.789  10.610  17.596  1.00  0.00           H  
ATOM   2586  H03 ALA A 175      11.286  10.913  19.153  1.00  0.00           H  
ATOM   2587  H04 ALA A 175      11.209  13.349  18.230  1.00  0.00           H  
ATOM   2588  H05 ALA A 175      12.975  13.192  18.072  1.00  0.00           H  
ATOM   2589  N   ILE A 176      10.018  11.057  16.949  1.00  0.00           N  
ATOM   2590  CA  ILE A 176       9.314  10.971  15.659  1.00  0.00           C  
ATOM   2591  C   ILE A 176       9.047  12.407  15.214  1.00  0.00           C  
ATOM   2592  O   ILE A 176       8.485  13.197  15.966  1.00  0.00           O  
ATOM   2593  CB  ILE A 176       7.987  10.202  15.789  1.00  0.00           C  
ATOM   2594  CG1 ILE A 176       8.190   8.786  16.355  1.00  0.00           C  
ATOM   2595  CG2 ILE A 176       7.222  10.167  14.453  1.00  0.00           C  
ATOM   2596  CD1 ILE A 176       9.057   7.860  15.488  1.00  0.00           C  
ATOM   2597  H01 ILE A 176       9.203   8.312  14.507  1.00  0.00           H  
ATOM   2598  H02 ILE A 176       9.484  11.108  17.805  1.00  0.00           H  
ATOM   2599  H03 ILE A 176       9.920  10.429  14.933  1.00  0.00           H  
ATOM   2600  H04 ILE A 176       7.375  10.748  16.507  1.00  0.00           H  
ATOM   2601  H05 ILE A 176       7.210   8.323  16.470  1.00  0.00           H  
ATOM   2602  H06 ILE A 176       6.939   9.140  14.223  1.00  0.00           H  
ATOM   2603  H07 ILE A 176       8.560   6.897  15.375  1.00  0.00           H  
ATOM   2604  H08 ILE A 176       8.723   8.908  17.298  1.00  0.00           H  
ATOM   2605  H09 ILE A 176       7.859  10.556  13.659  1.00  0.00           H  
ATOM   2606  H10 ILE A 176      10.025   7.715  15.968  1.00  0.00           H  
ATOM   2607  H11 ILE A 176       6.325  10.782  14.532  1.00  0.00           H  
ATOM   2608  N   GLU A 177       9.498  12.708  14.007  1.00  0.00           N  
ATOM   2609  CA  GLU A 177       9.170  13.978  13.349  1.00  0.00           C  
ATOM   2610  C   GLU A 177       7.697  13.903  12.913  1.00  0.00           C  
ATOM   2611  O   GLU A 177       7.387  13.221  11.941  1.00  0.00           O  
ATOM   2612  CB  GLU A 177      10.077  14.183  12.149  1.00  0.00           C  
ATOM   2613  CG  GLU A 177      11.562  14.241  12.501  1.00  0.00           C  
ATOM   2614  CD  GLU A 177      12.438  14.344  11.250  1.00  0.00           C  
ATOM   2615  OE1 GLU A 177      11.904  14.710  10.169  1.00  0.00           O  
ATOM   2616  OE2 GLU A 177      13.621  13.974  11.363  1.00  0.00           O1-
ATOM   2617  H01 GLU A 177      11.831  13.338  13.048  1.00  0.00           H  
ATOM   2618  H02 GLU A 177      10.086  12.044  13.524  1.00  0.00           H  
ATOM   2619  H03 GLU A 177       9.318  14.820  14.025  1.00  0.00           H  
ATOM   2620  H04 GLU A 177       9.801  15.120  11.665  1.00  0.00           H  
ATOM   2621  H05 GLU A 177      11.732  15.130  13.108  1.00  0.00           H  
ATOM   2622  H06 GLU A 177       9.939  13.321  11.497  1.00  0.00           H  
ATOM   2623  N   PRO A 178       6.792  14.517  13.675  1.00  0.00           N  
ATOM   2624  CA  PRO A 178       5.340  14.364  13.481  1.00  0.00           C  
ATOM   2625  C   PRO A 178       4.811  14.761  12.093  1.00  0.00           C  
ATOM   2626  O   PRO A 178       3.953  14.065  11.557  1.00  0.00           O  
ATOM   2627  CB  PRO A 178       4.716  15.183  14.607  1.00  0.00           C  
ATOM   2628  CG  PRO A 178       5.767  16.241  14.935  1.00  0.00           C  
ATOM   2629  CD  PRO A 178       7.086  15.509  14.727  1.00  0.00           C  
ATOM   2630  H01 PRO A 178       7.864  16.199  14.401  1.00  0.00           H  
ATOM   2631  H02 PRO A 178       5.067  13.309  13.520  1.00  0.00           H  
ATOM   2632  H03 PRO A 178       4.515  14.556  15.475  1.00  0.00           H  
ATOM   2633  H04 PRO A 178       5.669  16.583  15.965  1.00  0.00           H  
ATOM   2634  H05 PRO A 178       7.454  15.047  15.643  1.00  0.00           H  
ATOM   2635  H06 PRO A 178       3.760  15.622  14.321  1.00  0.00           H  
ATOM   2636  H07 PRO A 178       5.676  17.135  14.318  1.00  0.00           H  
ATOM   2637  N   THR A 179       5.374  15.807  11.488  1.00  0.00           N  
ATOM   2638  CA  THR A 179       4.934  16.232  10.139  1.00  0.00           C  
ATOM   2639  C   THR A 179       5.454  15.325   9.010  1.00  0.00           C  
ATOM   2640  O   THR A 179       4.787  15.169   7.992  1.00  0.00           O  
ATOM   2641  CB  THR A 179       5.265  17.694   9.808  1.00  0.00           C  
ATOM   2642  CG2 THR A 179       4.649  18.658  10.830  1.00  0.00           C  
ATOM   2643  OG1 THR A 179       6.681  17.868   9.714  1.00  0.00           O  
ATOM   2644  H01 THR A 179       6.968  18.518  10.360  1.00  0.00           H  
ATOM   2645  H02 THR A 179       6.110  16.316  11.956  1.00  0.00           H  
ATOM   2646  H03 THR A 179       3.849  16.135  10.188  1.00  0.00           H  
ATOM   2647  H04 THR A 179       4.823  17.934   8.841  1.00  0.00           H  
ATOM   2648  H05 THR A 179       4.599  19.659  10.402  1.00  0.00           H  
ATOM   2649  H06 THR A 179       5.265  18.677  11.729  1.00  0.00           H  
ATOM   2650  H07 THR A 179       3.644  18.322  11.085  1.00  0.00           H  
ATOM   2651  N   SER A 180       6.602  14.689   9.234  1.00  0.00           N  
ATOM   2652  CA  SER A 180       7.254  13.852   8.203  1.00  0.00           C  
ATOM   2653  C   SER A 180       7.094  12.338   8.431  1.00  0.00           C  
ATOM   2654  O   SER A 180       7.311  11.540   7.524  1.00  0.00           O  
ATOM   2655  CB  SER A 180       8.741  14.205   8.102  1.00  0.00           C  
ATOM   2656  OG  SER A 180       9.409  13.815   9.303  1.00  0.00           O  
ATOM   2657  H01 SER A 180       9.649  12.887   9.250  1.00  0.00           H  
ATOM   2658  H02 SER A 180       7.043  14.781  10.138  1.00  0.00           H  
ATOM   2659  H03 SER A 180       6.742  14.077   7.267  1.00  0.00           H  
ATOM   2660  H04 SER A 180       8.850  15.280   7.958  1.00  0.00           H  
ATOM   2661  H05 SER A 180       9.181  13.678   7.256  1.00  0.00           H  
ATOM   2662  N   GLY A 181       6.794  11.968   9.683  1.00  0.00           N  
ATOM   2663  CA  GLY A 181       6.728  10.575  10.160  1.00  0.00           C  
ATOM   2664  C   GLY A 181       8.092   9.865  10.150  1.00  0.00           C  
ATOM   2665  O   GLY A 181       8.149   8.639  10.221  1.00  0.00           O  
ATOM   2666  H01 GLY A 181       6.044  10.021   9.518  1.00  0.00           H  
ATOM   2667  H02 GLY A 181       6.598  12.700  10.351  1.00  0.00           H  
ATOM   2668  H03 GLY A 181       6.386  10.603  11.195  1.00  0.00           H  
ATOM   2669  N   ARG A 182       9.172  10.643  10.159  1.00  0.00           N  
ATOM   2670  CA  ARG A 182      10.532  10.078  10.194  1.00  0.00           C  
ATOM   2671  C   ARG A 182      11.013   9.954  11.640  1.00  0.00           C  
ATOM   2672  O   ARG A 182      10.633  10.737  12.511  1.00  0.00           O  
ATOM   2673  CB  ARG A 182      11.529  10.941   9.426  1.00  0.00           C  
ATOM   2674  CG  ARG A 182      11.142  11.114   7.955  1.00  0.00           C  
ATOM   2675  CD  ARG A 182      12.276  11.769   7.169  1.00  0.00           C  
ATOM   2676  NE  ARG A 182      12.672  13.055   7.776  1.00  0.00           N  
ATOM   2677  CZ  ARG A 182      13.786  13.730   7.509  1.00  0.00           C  
ATOM   2678  NH1 ARG A 182      14.660  13.272   6.624  1.00  0.00           N1+
ATOM   2679  NH2 ARG A 182      14.071  14.844   8.169  1.00  0.00           N  
ATOM   2680  H01 ARG A 182      14.930  15.339   7.977  1.00  0.00           H  
ATOM   2681  H02 ARG A 182       9.056  11.646  10.141  1.00  0.00           H  
ATOM   2682  H03 ARG A 182      10.481   9.097   9.721  1.00  0.00           H  
ATOM   2683  H04 ARG A 182      12.511  10.471   9.477  1.00  0.00           H  
ATOM   2684  H05 ARG A 182      10.253  11.741   7.890  1.00  0.00           H  
ATOM   2685  H06 ARG A 182      11.945  11.945   6.146  1.00  0.00           H  
ATOM   2686  H07 ARG A 182      12.041  13.458   8.454  1.00  0.00           H  
ATOM   2687  H08 ARG A 182      14.472  12.413   6.127  1.00  0.00           H  
ATOM   2688  H09 ARG A 182      13.429  15.198   8.864  1.00  0.00           H  
ATOM   2689  H10 ARG A 182      11.535  11.929   9.886  1.00  0.00           H  
ATOM   2690  H11 ARG A 182      10.944  10.131   7.528  1.00  0.00           H  
ATOM   2691  H12 ARG A 182      13.137  11.101   7.184  1.00  0.00           H  
ATOM   2692  H13 ARG A 182      15.514  13.782   6.447  1.00  0.00           H  
ATOM   2693  N   VAL A 183      11.853   8.956  11.858  1.00  0.00           N  
ATOM   2694  CA  VAL A 183      12.509   8.737  13.159  1.00  0.00           C  
ATOM   2695  C   VAL A 183      13.805   9.561  13.174  1.00  0.00           C  
ATOM   2696  O   VAL A 183      14.716   9.306  12.390  1.00  0.00           O  
ATOM   2697  CB  VAL A 183      12.830   7.249  13.380  1.00  0.00           C  
ATOM   2698  CG1 VAL A 183      13.389   7.003  14.785  1.00  0.00           C  
ATOM   2699  CG2 VAL A 183      11.600   6.364  13.175  1.00  0.00           C  
ATOM   2700  H01 VAL A 183      11.294   5.939  14.131  1.00  0.00           H  
ATOM   2701  H02 VAL A 183      12.053   8.318  11.101  1.00  0.00           H  
ATOM   2702  H03 VAL A 183      11.841   9.048  13.962  1.00  0.00           H  
ATOM   2703  H04 VAL A 183      13.583   6.984  12.637  1.00  0.00           H  
ATOM   2704  H05 VAL A 183      13.658   5.952  14.891  1.00  0.00           H  
ATOM   2705  H06 VAL A 183      11.842   5.560  12.480  1.00  0.00           H  
ATOM   2706  H07 VAL A 183      12.634   7.262  15.527  1.00  0.00           H  
ATOM   2707  H08 VAL A 183      10.786   6.963  12.767  1.00  0.00           H  
ATOM   2708  H09 VAL A 183      14.274   7.621  14.937  1.00  0.00           H  
ATOM   2709  N   LEU A 184      13.809  10.572  14.029  1.00  0.00           N  
ATOM   2710  CA  LEU A 184      14.992  11.404  14.278  1.00  0.00           C  
ATOM   2711  C   LEU A 184      15.764  10.847  15.479  1.00  0.00           C  
ATOM   2712  O   LEU A 184      15.224  10.715  16.571  1.00  0.00           O  
ATOM   2713  CB  LEU A 184      14.569  12.854  14.536  1.00  0.00           C  
ATOM   2714  CG  LEU A 184      15.734  13.761  14.964  1.00  0.00           C  
ATOM   2715  CD1 LEU A 184      16.856  13.806  13.919  1.00  0.00           C  
ATOM   2716  CD2 LEU A 184      15.206  15.165  15.255  1.00  0.00           C  
ATOM   2717  H01 LEU A 184      15.112  15.719  14.321  1.00  0.00           H  
ATOM   2718  H02 LEU A 184      12.959  10.780  14.533  1.00  0.00           H  
ATOM   2719  H03 LEU A 184      15.640  11.386  13.402  1.00  0.00           H  
ATOM   2720  H04 LEU A 184      13.817  12.860  15.325  1.00  0.00           H  
ATOM   2721  H05 LEU A 184      16.172  13.340  15.869  1.00  0.00           H  
ATOM   2722  H06 LEU A 184      17.052  14.841  13.640  1.00  0.00           H  
ATOM   2723  H07 LEU A 184      15.898  15.684  15.918  1.00  0.00           H  
ATOM   2724  H08 LEU A 184      14.182  13.249  13.597  1.00  0.00           H  
ATOM   2725  H09 LEU A 184      16.554  13.242  13.036  1.00  0.00           H  
ATOM   2726  H10 LEU A 184      14.230  15.093  15.734  1.00  0.00           H  
ATOM   2727  H11 LEU A 184      17.761  13.366  14.339  1.00  0.00           H  
ATOM   2728  N   MET A 185      17.032  10.574  15.234  1.00  0.00           N  
ATOM   2729  CA  MET A 185      17.946   9.991  16.230  1.00  0.00           C  
ATOM   2730  C   MET A 185      19.203  10.858  16.318  1.00  0.00           C  
ATOM   2731  O   MET A 185      19.615  11.457  15.326  1.00  0.00           O  
ATOM   2732  CB  MET A 185      18.341   8.589  15.760  1.00  0.00           C  
ATOM   2733  CG  MET A 185      17.123   7.668  15.627  1.00  0.00           C  
ATOM   2734  SD  MET A 185      17.453   6.138  14.681  1.00  0.00           S  
ATOM   2735  CE  MET A 185      17.432   6.785  13.023  1.00  0.00           C  
ATOM   2736  H01 MET A 185      16.431   6.682  12.605  1.00  0.00           H  
ATOM   2737  H02 MET A 185      17.395  10.776  14.313  1.00  0.00           H  
ATOM   2738  H03 MET A 185      17.462   9.942  17.206  1.00  0.00           H  
ATOM   2739  H04 MET A 185      19.034   8.157  16.482  1.00  0.00           H  
ATOM   2740  H05 MET A 185      16.328   8.219  15.124  1.00  0.00           H  
ATOM   2741  H06 MET A 185      18.142   6.232  12.408  1.00  0.00           H  
ATOM   2742  H07 MET A 185      18.805   8.680  14.778  1.00  0.00           H  
ATOM   2743  H08 MET A 185      16.845   7.363  16.636  1.00  0.00           H  
ATOM   2744  H09 MET A 185      17.711   7.839  13.041  1.00  0.00           H  
ATOM   2745  N   TRP A 186      19.730  10.987  17.524  1.00  0.00           N  
ATOM   2746  CA  TRP A 186      21.029  11.645  17.742  1.00  0.00           C  
ATOM   2747  C   TRP A 186      21.838  10.906  18.812  1.00  0.00           C  
ATOM   2748  O   TRP A 186      21.302  10.101  19.579  1.00  0.00           O  
ATOM   2749  CB  TRP A 186      20.854  13.131  18.070  1.00  0.00           C  
ATOM   2750  CG  TRP A 186      20.151  13.407  19.396  1.00  0.00           C  
ATOM   2751  CD1 TRP A 186      20.750  13.697  20.546  1.00  0.00           C  
ATOM   2752  CD2 TRP A 186      18.790  13.588  19.571  1.00  0.00           C  
ATOM   2753  CE2 TRP A 186      18.627  14.020  20.877  1.00  0.00           C  
ATOM   2754  CE3 TRP A 186      17.694  13.453  18.727  1.00  0.00           C  
ATOM   2755  NE1 TRP A 186      19.833  14.064  21.440  1.00  0.00           N  
ATOM   2756  CZ2 TRP A 186      17.358  14.327  21.348  1.00  0.00           C  
ATOM   2757  CZ3 TRP A 186      16.426  13.772  19.194  1.00  0.00           C  
ATOM   2758  CH2 TRP A 186      16.258  14.208  20.505  1.00  0.00           C  
ATOM   2759  H01 TRP A 186      15.262  14.457  20.872  1.00  0.00           H  
ATOM   2760  H02 TRP A 186      19.226  10.623  18.320  1.00  0.00           H  
ATOM   2761  H03 TRP A 186      21.598  11.596  16.813  1.00  0.00           H  
ATOM   2762  H04 TRP A 186      20.270  13.590  17.272  1.00  0.00           H  
ATOM   2763  H05 TRP A 186      21.823  13.643  20.729  1.00  0.00           H  
ATOM   2764  H06 TRP A 186      17.829  13.099  17.705  1.00  0.00           H  
ATOM   2765  H07 TRP A 186      20.023  14.333  22.395  1.00  0.00           H  
ATOM   2766  H08 TRP A 186      17.224  14.661  22.377  1.00  0.00           H  
ATOM   2767  H09 TRP A 186      15.563  13.681  18.535  1.00  0.00           H  
ATOM   2768  H10 TRP A 186      21.857  13.549  18.158  1.00  0.00           H  
ATOM   2769  N   SER A 187      23.143  11.129  18.762  1.00  0.50           N  
ATOM   2770  CA  SER A 187      24.088  10.471  19.683  1.00  0.50           C  
ATOM   2771  C   SER A 187      24.779  11.520  20.563  1.00  0.50           C  
ATOM   2772  O   SER A 187      24.276  11.885  21.623  1.00  0.50           O  
ATOM   2773  CB  SER A 187      25.067   9.587  18.891  1.00  0.50           C  
ATOM   2774  OG  SER A 187      25.749  10.370  17.902  1.00  0.50           O  
ATOM   2775  H01 SER A 187      25.824  11.277  18.207  1.00  0.50           H  
ATOM   2776  H02 SER A 187      23.502  11.771  18.070  1.00  0.50           H  
ATOM   2777  H03 SER A 187      23.554   9.805  20.361  1.00  0.50           H  
ATOM   2778  H04 SER A 187      24.514   8.786  18.400  1.00  0.50           H  
ATOM   2779  H05 SER A 187      25.800   9.163  19.578  1.00  0.50           H  
ATOM   2780  N   SER A 188      25.868  12.084  20.050  1.00  1.11           N  
ATOM   2781  CA  SER A 188      26.659  13.124  20.720  1.00  1.11           C  
ATOM   2782  C   SER A 188      27.528  13.835  19.671  1.00  1.11           C  
ATOM   2783  O   SER A 188      27.165  13.899  18.498  1.00  1.11           O  
ATOM   2784  CB  SER A 188      27.484  12.462  21.841  1.00  1.11           C  
ATOM   2785  OG  SER A 188      28.175  13.474  22.579  1.00  1.11           O  
ATOM   2786  H01 SER A 188      28.388  13.143  23.455  1.00  1.11           H  
ATOM   2787  H02 SER A 188      26.172  11.776  19.137  1.00  1.11           H  
ATOM   2788  H03 SER A 188      26.027  13.882  21.183  1.00  1.11           H  
ATOM   2789  H04 SER A 188      28.206  11.772  21.404  1.00  1.11           H  
ATOM   2790  H05 SER A 188      26.819  11.913  22.508  1.00  1.11           H  
ATOM   2791  N   TYR A 189      28.656  14.390  20.108  1.00  1.57           N  
ATOM   2792  CA  TYR A 189      29.648  15.009  19.224  1.00  1.57           C  
ATOM   2793  C   TYR A 189      30.244  13.972  18.248  1.00  1.57           C  
ATOM   2794  O   TYR A 189      30.794  14.338  17.215  1.00  1.57           O  
ATOM   2795  CB  TYR A 189      30.712  15.701  20.086  1.00  1.57           C  
ATOM   2796  CG  TYR A 189      31.851  14.799  20.562  1.00  1.57           C  
ATOM   2797  CD1 TYR A 189      31.668  13.899  21.602  1.00  1.57           C  
ATOM   2798  CD2 TYR A 189      33.109  14.985  20.008  1.00  1.57           C  
ATOM   2799  CE1 TYR A 189      32.753  13.189  22.095  1.00  1.57           C  
ATOM   2800  CE2 TYR A 189      34.196  14.282  20.504  1.00  1.57           C  
ATOM   2801  CZ  TYR A 189      34.015  13.380  21.544  1.00  1.57           C  
ATOM   2802  OH  TYR A 189      35.060  12.630  21.969  1.00  1.57           O  
ATOM   2803  H01 TYR A 189      35.334  12.035  21.267  1.00  1.57           H  
ATOM   2804  H02 TYR A 189      28.838  14.384  21.101  1.00  1.57           H  
ATOM   2805  H03 TYR A 189      29.174  15.765  18.598  1.00  1.57           H  
ATOM   2806  H04 TYR A 189      30.218  16.114  20.965  1.00  1.57           H  
ATOM   2807  H05 TYR A 189      30.676  13.751  22.030  1.00  1.57           H  
ATOM   2808  H06 TYR A 189      33.243  15.684  19.182  1.00  1.57           H  
ATOM   2809  H07 TYR A 189      32.616  12.482  22.913  1.00  1.57           H  
ATOM   2810  H08 TYR A 189      35.188  14.437  20.080  1.00  1.57           H  
ATOM   2811  H09 TYR A 189      31.171  16.458  19.450  1.00  1.57           H  
ATOM   2812  N   ARG A 190      30.151  12.696  18.623  1.00  1.82           N  
ATOM   2813  CA  ARG A 190      30.585  11.565  17.787  1.00  1.82           C  
ATOM   2814  C   ARG A 190      29.440  10.575  17.564  1.00  1.82           C  
ATOM   2815  O   ARG A 190      28.497  10.505  18.353  1.00  1.82           O  
ATOM   2816  CB  ARG A 190      31.748  10.829  18.448  1.00  1.82           C  
ATOM   2817  CG  ARG A 190      32.997  11.708  18.505  1.00  1.82           C  
ATOM   2818  CD  ARG A 190      34.232  10.898  18.886  1.00  1.82           C  
ATOM   2819  NE  ARG A 190      34.487   9.897  17.836  1.00  1.82           N  
ATOM   2820  CZ  ARG A 190      34.807   8.619  18.027  1.00  1.82           C  
ATOM   2821  NH1 ARG A 190      34.940   8.111  19.248  1.00  1.82           N1+
ATOM   2822  NH2 ARG A 190      35.004   7.830  16.979  1.00  1.82           N  
ATOM   2823  H01 ARG A 190      35.249   6.860  17.116  1.00  1.82           H  
ATOM   2824  H02 ARG A 190      29.761  12.494  19.532  1.00  1.82           H  
ATOM   2825  H03 ARG A 190      30.901  11.970  16.826  1.00  1.82           H  
ATOM   2826  H04 ARG A 190      31.972   9.929  17.875  1.00  1.82           H  
ATOM   2827  H05 ARG A 190      32.845  12.493  19.245  1.00  1.82           H  
ATOM   2828  H06 ARG A 190      34.062  10.396  19.838  1.00  1.82           H  
ATOM   2829  H07 ARG A 190      34.412  10.210  16.879  1.00  1.82           H  
ATOM   2830  H08 ARG A 190      34.796   8.698  20.057  1.00  1.82           H  
ATOM   2831  H09 ARG A 190      34.909   8.199  16.044  1.00  1.82           H  
ATOM   2832  H10 ARG A 190      31.459  10.573  19.467  1.00  1.82           H  
ATOM   2833  H11 ARG A 190      33.160  12.136  17.516  1.00  1.82           H  
ATOM   2834  H12 ARG A 190      35.093  11.560  18.983  1.00  1.82           H  
ATOM   2835  H13 ARG A 190      35.185   7.138  19.366  1.00  1.82           H  
ATOM   2836  N   ASN A 191      29.600   9.745  16.539  1.00  1.91           N  
ATOM   2837  CA  ASN A 191      28.626   8.685  16.215  1.00  1.91           C  
ATOM   2838  C   ASN A 191      28.564   7.562  17.269  1.00  1.91           C  
ATOM   2839  O   ASN A 191      27.536   6.902  17.410  1.00  1.91           O  
ATOM   2840  CB  ASN A 191      28.906   8.090  14.829  1.00  1.91           C  
ATOM   2841  CG  ASN A 191      30.166   7.225  14.744  1.00  1.91           C  
ATOM   2842  ND2 ASN A 191      30.044   6.128  14.039  1.00  1.91           N  
ATOM   2843  OD1 ASN A 191      31.189   7.495  15.359  1.00  1.91           O  
ATOM   2844  H01 ASN A 191      29.172   5.921  13.573  1.00  1.91           H  
ATOM   2845  H02 ASN A 191      30.421   9.843  15.959  1.00  1.91           H  
ATOM   2846  H03 ASN A 191      27.650   9.169  16.215  1.00  1.91           H  
ATOM   2847  H04 ASN A 191      29.010   8.912  14.121  1.00  1.91           H  
ATOM   2848  H05 ASN A 191      30.822   5.489  13.961  1.00  1.91           H  
ATOM   2849  H06 ASN A 191      28.067   7.432  14.603  1.00  1.91           H  
ATOM   2850  N   ASP A 192      29.674   7.356  17.974  1.00  1.91           N  
ATOM   2851  CA  ASP A 192      29.822   6.212  18.894  1.00  1.91           C  
ATOM   2852  C   ASP A 192      30.344   6.578  20.297  1.00  1.91           C  
ATOM   2853  O   ASP A 192      30.758   5.689  21.039  1.00  1.91           O  
ATOM   2854  CB  ASP A 192      30.759   5.185  18.236  1.00  1.91           C  
ATOM   2855  CG  ASP A 192      32.222   5.643  18.154  1.00  1.91           C  
ATOM   2856  OD1 ASP A 192      32.434   6.866  18.302  1.00  1.91           O  
ATOM   2857  OD2 ASP A 192      33.090   4.761  18.002  1.00  1.91           O1-
ATOM   2858  H01 ASP A 192      30.402   4.992  17.225  1.00  1.91           H  
ATOM   2859  H02 ASP A 192      30.441   8.005  17.876  1.00  1.91           H  
ATOM   2860  H03 ASP A 192      28.824   5.806  19.060  1.00  1.91           H  
ATOM   2861  H04 ASP A 192      30.741   4.293  18.862  1.00  1.91           H  
ATOM   2862  N   ALA A 193      30.328   7.861  20.653  1.00  1.92           N  
ATOM   2863  CA  ALA A 193      30.917   8.319  21.927  1.00  1.92           C  
ATOM   2864  C   ALA A 193      30.444   9.721  22.314  1.00  1.92           C  
ATOM   2865  O   ALA A 193      30.150  10.560  21.462  1.00  1.92           O  
ATOM   2866  CB  ALA A 193      32.449   8.317  21.839  1.00  1.92           C  
ATOM   2867  H01 ALA A 193      32.774   9.082  21.134  1.00  1.92           H  
ATOM   2868  H02 ALA A 193      29.902   8.538  20.036  1.00  1.92           H  
ATOM   2869  H03 ALA A 193      30.583   7.622  22.695  1.00  1.92           H  
ATOM   2870  H04 ALA A 193      32.793   7.340  21.500  1.00  1.92           H  
ATOM   2871  H05 ALA A 193      32.869   8.528  22.822  1.00  1.92           H  
ATOM   2872  N   PHE A 194      30.383   9.908  23.625  1.00  1.82           N  
ATOM   2873  CA  PHE A 194      30.014  11.197  24.236  1.00  1.82           C  
ATOM   2874  C   PHE A 194      31.162  11.796  25.058  1.00  1.82           C  
ATOM   2875  O   PHE A 194      31.242  13.014  25.227  1.00  1.82           O  
ATOM   2876  CB  PHE A 194      28.790  11.000  25.131  1.00  1.82           C  
ATOM   2877  CG  PHE A 194      29.085  10.176  26.390  1.00  1.82           C  
ATOM   2878  CD1 PHE A 194      29.528  10.819  27.542  1.00  1.82           C  
ATOM   2879  CD2 PHE A 194      28.882   8.804  26.387  1.00  1.82           C  
ATOM   2880  CE1 PHE A 194      29.764  10.086  28.696  1.00  1.82           C  
ATOM   2881  CE2 PHE A 194      29.103   8.075  27.548  1.00  1.82           C  
ATOM   2882  CZ  PHE A 194      29.537   8.715  28.703  1.00  1.82           C  
ATOM   2883  H01 PHE A 194      29.699   8.141  29.615  1.00  1.82           H  
ATOM   2884  H02 PHE A 194      30.599   9.131  24.233  1.00  1.82           H  
ATOM   2885  H03 PHE A 194      29.788  11.896  23.431  1.00  1.82           H  
ATOM   2886  H04 PHE A 194      28.018  10.489  24.555  1.00  1.82           H  
ATOM   2887  H05 PHE A 194      29.689  11.897  27.538  1.00  1.82           H  
ATOM   2888  H06 PHE A 194      28.551   8.301  25.479  1.00  1.82           H  
ATOM   2889  H07 PHE A 194      30.127  10.584  29.595  1.00  1.82           H  
ATOM   2890  H08 PHE A 194      28.936   6.998  27.554  1.00  1.82           H  
ATOM   2891  H09 PHE A 194      28.469  11.988  25.460  1.00  1.82           H  
ATOM   2892  N   GLY A 195      31.963  10.894  25.649  1.00  1.68           N  
ATOM   2893  CA  GLY A 195      33.111  11.265  26.489  1.00  1.68           C  
ATOM   2894  C   GLY A 195      34.122  12.075  25.672  1.00  1.68           C  
ATOM   2895  O   GLY A 195      34.394  11.754  24.514  1.00  1.68           O  
ATOM   2896  H01 GLY A 195      33.591  10.361  26.864  1.00  1.68           H  
ATOM   2897  H02 GLY A 195      31.767   9.913  25.509  1.00  1.68           H  
ATOM   2898  H03 GLY A 195      32.760  11.872  27.324  1.00  1.68           H  
ATOM   2899  N   GLY A 196      34.611  13.132  26.324  1.00  1.52           N  
ATOM   2900  CA  GLY A 196      35.600  14.057  25.733  1.00  1.52           C  
ATOM   2901  C   GLY A 196      35.042  14.959  24.623  1.00  1.52           C  
ATOM   2902  O   GLY A 196      35.773  15.374  23.727  1.00  1.52           O  
ATOM   2903  H01 GLY A 196      36.414  13.465  25.315  1.00  1.52           H  
ATOM   2904  H02 GLY A 196      34.290  13.308  27.265  1.00  1.52           H  
ATOM   2905  H03 GLY A 196      35.925  14.718  26.536  1.00  1.52           H  
ATOM   2906  N   SER A 197      33.752  15.274  24.718  1.00  1.44           N  
ATOM   2907  CA  SER A 197      33.129  16.260  23.825  1.00  1.44           C  
ATOM   2908  C   SER A 197      33.655  17.677  24.110  1.00  1.44           C  
ATOM   2909  O   SER A 197      33.713  18.076  25.275  1.00  1.44           O  
ATOM   2910  CB  SER A 197      31.613  16.256  23.988  1.00  1.44           C  
ATOM   2911  OG  SER A 197      31.068  17.273  23.144  1.00  1.44           O  
ATOM   2912  H01 SER A 197      30.867  16.901  22.282  1.00  1.44           H  
ATOM   2913  H02 SER A 197      33.187  14.823  25.423  1.00  1.44           H  
ATOM   2914  H03 SER A 197      33.388  15.979  22.804  1.00  1.44           H  
ATOM   2915  H04 SER A 197      31.353  16.459  25.027  1.00  1.44           H  
ATOM   2916  H05 SER A 197      31.208  15.282  23.712  1.00  1.44           H  
ATOM   2917  N   PRO A 198      33.938  18.433  23.042  1.00  1.35           N  
ATOM   2918  CA  PRO A 198      34.210  19.882  23.127  1.00  1.35           C  
ATOM   2919  C   PRO A 198      32.903  20.691  23.238  1.00  1.35           C  
ATOM   2920  O   PRO A 198      32.919  21.918  23.315  1.00  1.35           O  
ATOM   2921  CB  PRO A 198      34.938  20.172  21.815  1.00  1.35           C  
ATOM   2922  CG  PRO A 198      34.244  19.242  20.819  1.00  1.35           C  
ATOM   2923  CD  PRO A 198      34.025  17.970  21.639  1.00  1.35           C  
ATOM   2924  H01 PRO A 198      33.102  17.474  21.340  1.00  1.35           H  
ATOM   2925  H02 PRO A 198      34.790  20.160  24.007  1.00  1.35           H  
ATOM   2926  H03 PRO A 198      35.999  19.938  21.896  1.00  1.35           H  
ATOM   2927  H04 PRO A 198      34.878  19.048  19.954  1.00  1.35           H  
ATOM   2928  H05 PRO A 198      34.826  17.245  21.495  1.00  1.35           H  
ATOM   2929  H06 PRO A 198      34.893  21.221  21.524  1.00  1.35           H  
ATOM   2930  H07 PRO A 198      33.322  19.657  20.412  1.00  1.35           H  
ATOM   2931  N   GLY A 199      31.776  19.963  23.185  1.00  1.19           N  
ATOM   2932  CA  GLY A 199      30.426  20.534  23.154  1.00  1.19           C  
ATOM   2933  C   GLY A 199      30.197  21.330  21.862  1.00  1.19           C  
ATOM   2934  O   GLY A 199      31.051  21.421  20.983  1.00  1.19           O  
ATOM   2935  H01 GLY A 199      30.299  21.197  24.010  1.00  1.19           H  
ATOM   2936  H02 GLY A 199      31.864  18.957  23.165  1.00  1.19           H  
ATOM   2937  H03 GLY A 199      29.703  19.719  23.193  1.00  1.19           H  
ATOM   2938  N   GLY A 200      28.922  21.672  21.700  1.00  1.06           N  
ATOM   2939  CA  GLY A 200      28.465  22.533  20.599  1.00  1.06           C  
ATOM   2940  C   GLY A 200      28.213  21.817  19.270  1.00  1.06           C  
ATOM   2941  O   GLY A 200      27.973  22.488  18.269  1.00  1.06           O  
ATOM   2942  H01 GLY A 200      29.223  23.298  20.432  1.00  1.06           H  
ATOM   2943  H02 GLY A 200      28.240  21.326  22.360  1.00  1.06           H  
ATOM   2944  H03 GLY A 200      27.501  22.935  20.912  1.00  1.06           H  
ATOM   2945  N   VAL A 201      28.120  20.486  19.303  1.00  0.87           N  
ATOM   2946  CA  VAL A 201      27.921  19.668  18.085  1.00  0.87           C  
ATOM   2947  C   VAL A 201      27.246  18.326  18.421  1.00  0.87           C  
ATOM   2948  O   VAL A 201      27.573  17.666  19.411  1.00  0.87           O  
ATOM   2949  CB  VAL A 201      29.239  19.409  17.313  1.00  0.87           C  
ATOM   2950  CG1 VAL A 201      29.942  20.676  16.820  1.00  0.87           C  
ATOM   2951  CG2 VAL A 201      30.281  18.642  18.127  1.00  0.87           C  
ATOM   2952  H01 VAL A 201      30.581  17.747  17.582  1.00  0.87           H  
ATOM   2953  H02 VAL A 201      28.188  20.018  20.195  1.00  0.87           H  
ATOM   2954  H03 VAL A 201      27.267  20.250  17.436  1.00  0.87           H  
ATOM   2955  H04 VAL A 201      28.892  18.819  16.465  1.00  0.87           H  
ATOM   2956  H05 VAL A 201      30.066  21.370  17.651  1.00  0.87           H  
ATOM   2957  H06 VAL A 201      29.854  18.357  19.088  1.00  0.87           H  
ATOM   2958  H07 VAL A 201      29.342  21.145  16.041  1.00  0.87           H  
ATOM   2959  H08 VAL A 201      31.152  19.276  18.291  1.00  0.87           H  
ATOM   2960  H09 VAL A 201      30.920  20.414  16.416  1.00  0.87           H  
ATOM   2961  N   THR A 202      26.223  18.012  17.640  1.00  0.00           N  
ATOM   2962  CA  THR A 202      25.507  16.726  17.747  1.00  0.00           C  
ATOM   2963  C   THR A 202      25.351  16.100  16.357  1.00  0.00           C  
ATOM   2964  O   THR A 202      24.891  16.754  15.423  1.00  0.00           O  
ATOM   2965  CB  THR A 202      24.128  16.931  18.393  1.00  0.00           C  
ATOM   2966  CG2 THR A 202      23.367  15.617  18.572  1.00  0.00           C  
ATOM   2967  OG1 THR A 202      24.315  17.482  19.695  1.00  0.00           O  
ATOM   2968  H01 THR A 202      24.662  16.806  20.282  1.00  0.00           H  
ATOM   2969  H02 THR A 202      25.921  18.679  16.944  1.00  0.00           H  
ATOM   2970  H03 THR A 202      26.087  16.053  18.378  1.00  0.00           H  
ATOM   2971  H04 THR A 202      23.555  17.585  17.735  1.00  0.00           H  
ATOM   2972  H05 THR A 202      23.199  15.435  19.634  1.00  0.00           H  
ATOM   2973  H06 THR A 202      23.950  14.798  18.151  1.00  0.00           H  
ATOM   2974  H07 THR A 202      22.408  15.681  18.059  1.00  0.00           H  
ATOM   2975  N   LEU A 203      25.667  14.813  16.298  1.00  0.00           N  
ATOM   2976  CA  LEU A 203      25.385  13.972  15.123  1.00  0.00           C  
ATOM   2977  C   LEU A 203      23.963  13.425  15.207  1.00  0.00           C  
ATOM   2978  O   LEU A 203      23.602  12.761  16.180  1.00  0.00           O  
ATOM   2979  CB  LEU A 203      26.368  12.802  15.045  1.00  0.00           C  
ATOM   2980  CG  LEU A 203      27.612  13.112  14.204  1.00  0.00           C  
ATOM   2981  CD1 LEU A 203      28.432  14.283  14.754  1.00  0.00           C  
ATOM   2982  CD2 LEU A 203      28.484  11.862  14.126  1.00  0.00           C  
ATOM   2983  H01 LEU A 203      28.687  11.624  13.082  1.00  0.00           H  
ATOM   2984  H02 LEU A 203      26.122  14.391  17.095  1.00  0.00           H  
ATOM   2985  H03 LEU A 203      25.494  14.587  14.229  1.00  0.00           H  
ATOM   2986  H04 LEU A 203      25.855  11.947  14.604  1.00  0.00           H  
ATOM   2987  H05 LEU A 203      27.270  13.409  13.213  1.00  0.00           H  
ATOM   2988  H06 LEU A 203      28.670  14.100  15.802  1.00  0.00           H  
ATOM   2989  H07 LEU A 203      27.965  11.026  14.595  1.00  0.00           H  
ATOM   2990  H08 LEU A 203      26.707  12.597  16.060  1.00  0.00           H  
ATOM   2991  H09 LEU A 203      27.855  15.204  14.667  1.00  0.00           H  
ATOM   2992  H10 LEU A 203      29.425  12.043  14.646  1.00  0.00           H  
ATOM   2993  H11 LEU A 203      29.356  14.378  14.184  1.00  0.00           H  
ATOM   2994  N   THR A 204      23.173  13.815  14.221  1.00  0.00           N  
ATOM   2995  CA  THR A 204      21.792  13.322  14.089  1.00  0.00           C  
ATOM   2996  C   THR A 204      21.695  12.473  12.815  1.00  0.00           C  
ATOM   2997  O   THR A 204      22.523  12.563  11.906  1.00  0.00           O  
ATOM   2998  CB  THR A 204      20.757  14.459  14.033  1.00  0.00           C  
ATOM   2999  CG2 THR A 204      20.935  15.471  15.172  1.00  0.00           C  
ATOM   3000  OG1 THR A 204      20.818  15.115  12.764  1.00  0.00           O  
ATOM   3001  H01 THR A 204      20.172  15.825  12.739  1.00  0.00           H  
ATOM   3002  H02 THR A 204      23.527  14.470  13.539  1.00  0.00           H  
ATOM   3003  H03 THR A 204      21.562  12.729  14.974  1.00  0.00           H  
ATOM   3004  H04 THR A 204      19.772  14.010  14.162  1.00  0.00           H  
ATOM   3005  H05 THR A 204      21.302  14.958  16.061  1.00  0.00           H  
ATOM   3006  H06 THR A 204      19.977  15.942  15.393  1.00  0.00           H  
ATOM   3007  H07 THR A 204      21.653  16.233  14.871  1.00  0.00           H  
ATOM   3008  N   SER A 205      20.694  11.610  12.817  1.00  0.00           N  
ATOM   3009  CA  SER A 205      20.386  10.705  11.699  1.00  0.00           C  
ATOM   3010  C   SER A 205      18.879  10.435  11.708  1.00  0.00           C  
ATOM   3011  O   SER A 205      18.278  10.275  12.767  1.00  0.00           O  
ATOM   3012  CB  SER A 205      21.152   9.398  11.911  1.00  0.00           C  
ATOM   3013  OG  SER A 205      20.948   8.504  10.819  1.00  0.00           O  
ATOM   3014  H01 SER A 205      20.673   7.647  11.153  1.00  0.00           H  
ATOM   3015  H02 SER A 205      20.105  11.569  13.636  1.00  0.00           H  
ATOM   3016  H03 SER A 205      20.675  11.144  10.744  1.00  0.00           H  
ATOM   3017  H04 SER A 205      20.804   8.925  12.830  1.00  0.00           H  
ATOM   3018  H05 SER A 205      22.216   9.626  11.979  1.00  0.00           H  
ATOM   3019  N   SER A 206      18.294  10.477  10.523  1.00  0.00           N  
ATOM   3020  CA  SER A 206      16.864  10.210  10.320  1.00  0.00           C  
ATOM   3021  C   SER A 206      16.676   8.950   9.483  1.00  0.00           C  
ATOM   3022  O   SER A 206      17.394   8.706   8.517  1.00  0.00           O  
ATOM   3023  CB  SER A 206      16.161  11.359   9.590  1.00  0.00           C  
ATOM   3024  OG  SER A 206      16.069  12.514  10.426  1.00  0.00           O  
ATOM   3025  H01 SER A 206      16.436  13.273   9.966  1.00  0.00           H  
ATOM   3026  H02 SER A 206      18.859  10.704   9.717  1.00  0.00           H  
ATOM   3027  H03 SER A 206      16.427  10.093  11.311  1.00  0.00           H  
ATOM   3028  H04 SER A 206      15.157  11.042   9.307  1.00  0.00           H  
ATOM   3029  H05 SER A 206      16.742  11.616   8.704  1.00  0.00           H  
ATOM   3030  N   TRP A 207      15.677   8.182   9.885  1.00  0.00           N  
ATOM   3031  CA  TRP A 207      15.198   7.043   9.094  1.00  0.00           C  
ATOM   3032  C   TRP A 207      13.764   7.341   8.663  1.00  0.00           C  
ATOM   3033  O   TRP A 207      12.910   7.711   9.470  1.00  0.00           O  
ATOM   3034  CB  TRP A 207      15.268   5.759   9.925  1.00  0.00           C  
ATOM   3035  CG  TRP A 207      14.750   4.553   9.139  1.00  0.00           C  
ATOM   3036  CD1 TRP A 207      15.264   4.046   8.022  1.00  0.00           C  
ATOM   3037  CD2 TRP A 207      13.645   3.788   9.465  1.00  0.00           C  
ATOM   3038  CE2 TRP A 207      13.557   2.800   8.499  1.00  0.00           C  
ATOM   3039  CE3 TRP A 207      12.728   3.847  10.505  1.00  0.00           C  
ATOM   3040  NE1 TRP A 207      14.552   2.989   7.638  1.00  0.00           N  
ATOM   3041  CZ2 TRP A 207      12.546   1.851   8.576  1.00  0.00           C  
ATOM   3042  CZ3 TRP A 207      11.712   2.904  10.576  1.00  0.00           C  
ATOM   3043  CH2 TRP A 207      11.620   1.908   9.611  1.00  0.00           C  
ATOM   3044  H01 TRP A 207      10.820   1.170   9.666  1.00  0.00           H  
ATOM   3045  H02 TRP A 207      15.229   8.387  10.767  1.00  0.00           H  
ATOM   3046  H03 TRP A 207      15.823   6.897   8.213  1.00  0.00           H  
ATOM   3047  H04 TRP A 207      14.663   5.884  10.823  1.00  0.00           H  
ATOM   3048  H05 TRP A 207      16.137   4.437   7.500  1.00  0.00           H  
ATOM   3049  H06 TRP A 207      12.805   4.629  11.261  1.00  0.00           H  
ATOM   3050  H07 TRP A 207      14.738   2.422   6.823  1.00  0.00           H  
ATOM   3051  H08 TRP A 207      12.479   1.063   7.826  1.00  0.00           H  
ATOM   3052  H09 TRP A 207      10.986   2.945  11.388  1.00  0.00           H  
ATOM   3053  H10 TRP A 207      16.311   5.576  10.183  1.00  0.00           H  
ATOM   3054  N   ASP A 208      13.554   7.190   7.363  1.00  0.00           N  
ATOM   3055  CA  ASP A 208      12.240   7.430   6.770  1.00  0.00           C  
ATOM   3056  C   ASP A 208      11.598   6.058   6.512  1.00  0.00           C  
ATOM   3057  O   ASP A 208      11.955   5.431   5.522  1.00  0.00           O  
ATOM   3058  CB  ASP A 208      12.350   8.262   5.484  1.00  0.00           C  
ATOM   3059  CG  ASP A 208      10.967   8.686   4.973  1.00  0.00           C  
ATOM   3060  OD1 ASP A 208      10.005   7.950   5.292  1.00  0.00           O  
ATOM   3061  OD2 ASP A 208      10.905   9.702   4.255  1.00  0.00           O1-
ATOM   3062  H01 ASP A 208      12.845   7.667   4.717  1.00  0.00           H  
ATOM   3063  H02 ASP A 208      14.319   6.903   6.769  1.00  0.00           H  
ATOM   3064  H03 ASP A 208      11.615   8.012   7.447  1.00  0.00           H  
ATOM   3065  H04 ASP A 208      12.925   9.161   5.705  1.00  0.00           H  
ATOM   3066  N   PRO A 209      10.610   5.663   7.317  1.00  0.51           N  
ATOM   3067  CA  PRO A 209       9.921   4.360   7.207  1.00  0.51           C  
ATOM   3068  C   PRO A 209       9.335   4.100   5.810  1.00  0.51           C  
ATOM   3069  O   PRO A 209       9.379   2.971   5.332  1.00  0.51           O  
ATOM   3070  CB  PRO A 209       8.789   4.438   8.229  1.00  0.51           C  
ATOM   3071  CG  PRO A 209       9.324   5.408   9.280  1.00  0.51           C  
ATOM   3072  CD  PRO A 209      10.071   6.444   8.447  1.00  0.51           C  
ATOM   3073  H01 PRO A 209       9.394   7.222   8.095  1.00  0.51           H  
ATOM   3074  H02 PRO A 209      10.622   3.544   7.383  1.00  0.51           H  
ATOM   3075  H03 PRO A 209       8.590   3.460   8.666  1.00  0.51           H  
ATOM   3076  H04 PRO A 209       9.997   4.903   9.973  1.00  0.51           H  
ATOM   3077  H05 PRO A 209      10.848   6.959   9.012  1.00  0.51           H  
ATOM   3078  H06 PRO A 209       7.845   4.764   7.792  1.00  0.51           H  
ATOM   3079  H07 PRO A 209       8.540   5.842   9.900  1.00  0.51           H  
ATOM   3080  N   SER A 210       8.866   5.160   5.150  1.00  1.00           N  
ATOM   3081  CA  SER A 210       8.246   5.046   3.812  1.00  1.00           C  
ATOM   3082  C   SER A 210       9.251   4.715   2.698  1.00  1.00           C  
ATOM   3083  O   SER A 210       8.979   3.869   1.853  1.00  1.00           O  
ATOM   3084  CB  SER A 210       7.457   6.307   3.442  1.00  1.00           C  
ATOM   3085  OG  SER A 210       8.332   7.428   3.299  1.00  1.00           O  
ATOM   3086  H01 SER A 210       8.518   7.802   4.164  1.00  1.00           H  
ATOM   3087  H02 SER A 210       8.937   6.072   5.579  1.00  1.00           H  
ATOM   3088  H03 SER A 210       7.558   4.204   3.888  1.00  1.00           H  
ATOM   3089  H04 SER A 210       6.730   6.518   4.226  1.00  1.00           H  
ATOM   3090  H05 SER A 210       6.950   6.136   2.493  1.00  1.00           H  
ATOM   3091  N   SER A 211      10.442   5.304   2.778  1.00  1.14           N  
ATOM   3092  CA  SER A 211      11.479   5.084   1.752  1.00  1.14           C  
ATOM   3093  C   SER A 211      12.609   4.139   2.198  1.00  1.14           C  
ATOM   3094  O   SER A 211      13.411   3.700   1.378  1.00  1.14           O  
ATOM   3095  CB  SER A 211      12.056   6.424   1.290  1.00  1.14           C  
ATOM   3096  OG  SER A 211      12.913   6.180   0.175  1.00  1.14           O  
ATOM   3097  H01 SER A 211      13.033   6.993  -0.321  1.00  1.14           H  
ATOM   3098  H02 SER A 211      10.640   5.915   3.558  1.00  1.14           H  
ATOM   3099  H03 SER A 211      10.982   4.584   0.920  1.00  1.14           H  
ATOM   3100  H04 SER A 211      12.624   6.881   2.100  1.00  1.14           H  
ATOM   3101  H05 SER A 211      11.251   7.102   1.005  1.00  1.14           H  
ATOM   3102  N   GLY A 212      12.727   3.956   3.516  1.00  1.04           N  
ATOM   3103  CA  GLY A 212      13.822   3.213   4.164  1.00  1.04           C  
ATOM   3104  C   GLY A 212      15.182   3.909   3.990  1.00  1.04           C  
ATOM   3105  O   GLY A 212      16.221   3.270   4.124  1.00  1.04           O  
ATOM   3106  H01 GLY A 212      13.878   2.217   3.725  1.00  1.04           H  
ATOM   3107  H02 GLY A 212      12.015   4.355   4.111  1.00  1.04           H  
ATOM   3108  H03 GLY A 212      13.606   3.165   5.231  1.00  1.04           H  
ATOM   3109  N   ILE A 213      15.151   5.223   3.764  1.00  0.97           N  
ATOM   3110  CA  ILE A 213      16.371   6.040   3.640  1.00  0.97           C  
ATOM   3111  C   ILE A 213      16.769   6.536   5.036  1.00  0.97           C  
ATOM   3112  O   ILE A 213      15.973   7.161   5.738  1.00  0.97           O  
ATOM   3113  CB  ILE A 213      16.178   7.207   2.645  1.00  0.97           C  
ATOM   3114  CG1 ILE A 213      16.035   6.660   1.215  1.00  0.97           C  
ATOM   3115  CG2 ILE A 213      17.319   8.244   2.722  1.00  0.97           C  
ATOM   3116  CD1 ILE A 213      15.630   7.723   0.182  1.00  0.97           C  
ATOM   3117  H01 ILE A 213      15.394   7.238  -0.766  1.00  0.97           H  
ATOM   3118  H02 ILE A 213      14.253   5.677   3.674  1.00  0.97           H  
ATOM   3119  H03 ILE A 213      17.178   5.431   3.232  1.00  0.97           H  
ATOM   3120  H04 ILE A 213      15.263   7.728   2.926  1.00  0.97           H  
ATOM   3121  H05 ILE A 213      15.276   5.878   1.220  1.00  0.97           H  
ATOM   3122  H06 ILE A 213      17.594   8.406   3.764  1.00  0.97           H  
ATOM   3123  H07 ILE A 213      16.453   8.423   0.038  1.00  0.97           H  
ATOM   3124  H08 ILE A 213      17.015   6.287   0.919  1.00  0.97           H  
ATOM   3125  H09 ILE A 213      16.986   9.184   2.283  1.00  0.97           H  
ATOM   3126  H10 ILE A 213      14.754   8.263   0.541  1.00  0.97           H  
ATOM   3127  H11 ILE A 213      18.184   7.873   2.173  1.00  0.97           H  
ATOM   3128  N   VAL A 214      18.056   6.361   5.286  1.00  0.79           N  
ATOM   3129  CA  VAL A 214      18.740   6.872   6.485  1.00  0.79           C  
ATOM   3130  C   VAL A 214      19.617   8.049   6.030  1.00  0.79           C  
ATOM   3131  O   VAL A 214      20.583   7.863   5.294  1.00  0.79           O  
ATOM   3132  CB  VAL A 214      19.607   5.769   7.119  1.00  0.79           C  
ATOM   3133  CG1 VAL A 214      20.394   6.286   8.327  1.00  0.79           C  
ATOM   3134  CG2 VAL A 214      18.771   4.577   7.582  1.00  0.79           C  
ATOM   3135  H01 VAL A 214      18.604   4.645   8.657  1.00  0.79           H  
ATOM   3136  H02 VAL A 214      18.603   5.845   4.612  1.00  0.79           H  
ATOM   3137  H03 VAL A 214      18.019   7.193   7.237  1.00  0.79           H  
ATOM   3138  H04 VAL A 214      20.295   5.453   6.335  1.00  0.79           H  
ATOM   3139  H05 VAL A 214      20.675   5.448   8.964  1.00  0.79           H  
ATOM   3140  H06 VAL A 214      19.299   3.651   7.354  1.00  0.79           H  
ATOM   3141  H07 VAL A 214      19.776   6.983   8.893  1.00  0.79           H  
ATOM   3142  H08 VAL A 214      17.812   4.584   7.065  1.00  0.79           H  
ATOM   3143  H09 VAL A 214      21.293   6.797   7.983  1.00  0.79           H  
ATOM   3144  N   SER A 215      19.215   9.244   6.426  1.00  0.60           N  
ATOM   3145  CA  SER A 215      20.004  10.457   6.141  1.00  0.60           C  
ATOM   3146  C   SER A 215      20.560  11.022   7.449  1.00  0.60           C  
ATOM   3147  O   SER A 215      19.940  10.903   8.499  1.00  0.60           O  
ATOM   3148  CB  SER A 215      19.155  11.499   5.408  1.00  0.60           C  
ATOM   3149  OG  SER A 215      18.000  11.857   6.172  1.00  0.60           O  
ATOM   3150  H01 SER A 215      17.794  12.783   6.026  1.00  0.60           H  
ATOM   3151  H02 SER A 215      18.347   9.329   6.936  1.00  0.60           H  
ATOM   3152  H03 SER A 215      20.837  10.196   5.488  1.00  0.60           H  
ATOM   3153  H04 SER A 215      18.835  11.088   4.451  1.00  0.60           H  
ATOM   3154  H05 SER A 215      19.760  12.393   5.259  1.00  0.60           H  
ATOM   3155  N   ASP A 216      21.766  11.562   7.383  1.00  0.57           N  
ATOM   3156  CA  ASP A 216      22.426  12.090   8.591  1.00  0.57           C  
ATOM   3157  C   ASP A 216      22.844  13.552   8.426  1.00  0.57           C  
ATOM   3158  O   ASP A 216      23.130  14.009   7.321  1.00  0.57           O  
ATOM   3159  CB  ASP A 216      23.585  11.196   9.056  1.00  0.57           C  
ATOM   3160  CG  ASP A 216      24.656  10.941   7.993  1.00  0.57           C  
ATOM   3161  OD1 ASP A 216      25.403  11.898   7.699  1.00  0.57           O  
ATOM   3162  OD2 ASP A 216      24.751   9.772   7.560  1.00  0.57           O1-
ATOM   3163  H01 ASP A 216      23.173  10.235   9.362  1.00  0.57           H  
ATOM   3164  H02 ASP A 216      22.241  11.613   6.493  1.00  0.57           H  
ATOM   3165  H03 ASP A 216      21.684  12.070   9.389  1.00  0.57           H  
ATOM   3166  H04 ASP A 216      24.078  11.727   9.871  1.00  0.57           H  
ATOM   3167  N   ARG A 217      22.811  14.239   9.557  1.00  0.66           N  
ATOM   3168  CA  ARG A 217      23.078  15.680   9.647  1.00  0.66           C  
ATOM   3169  C   ARG A 217      23.810  15.997  10.958  1.00  0.66           C  
ATOM   3170  O   ARG A 217      23.438  15.551  12.038  1.00  0.66           O  
ATOM   3171  CB  ARG A 217      21.743  16.431   9.509  1.00  0.66           C  
ATOM   3172  CG  ARG A 217      21.823  17.885   9.991  1.00  0.66           C  
ATOM   3173  CD  ARG A 217      20.803  18.796   9.327  1.00  0.66           C  
ATOM   3174  NE  ARG A 217      19.412  18.458   9.678  1.00  0.66           N  
ATOM   3175  CZ  ARG A 217      18.433  19.358   9.758  1.00  0.66           C  
ATOM   3176  NH1 ARG A 217      18.683  20.652   9.592  1.00  0.66           N1+
ATOM   3177  NH2 ARG A 217      17.182  18.975   9.930  1.00  0.66           N  
ATOM   3178  H01 ARG A 217      16.443  19.663   9.961  1.00  0.66           H  
ATOM   3179  H02 ARG A 217      22.589  13.743  10.408  1.00  0.66           H  
ATOM   3180  H03 ARG A 217      23.734  16.008   8.841  1.00  0.66           H  
ATOM   3181  H04 ARG A 217      20.988  15.910  10.097  1.00  0.66           H  
ATOM   3182  H05 ARG A 217      22.821  18.267   9.776  1.00  0.66           H  
ATOM   3183  H06 ARG A 217      20.918  18.717   8.246  1.00  0.66           H  
ATOM   3184  H07 ARG A 217      19.189  17.491   9.868  1.00  0.66           H  
ATOM   3185  H08 ARG A 217      19.629  20.967   9.431  1.00  0.66           H  
ATOM   3186  H09 ARG A 217      16.963  17.994  10.031  1.00  0.66           H  
ATOM   3187  H10 ARG A 217      21.488  16.452   8.449  1.00  0.66           H  
ATOM   3188  H11 ARG A 217      21.606  17.883  11.059  1.00  0.66           H  
ATOM   3189  H12 ARG A 217      20.991  19.809   9.683  1.00  0.66           H  
ATOM   3190  H13 ARG A 217      17.927  21.321   9.627  1.00  0.66           H  
ATOM   3191  N   THR A 218      24.790  16.874  10.831  1.00  0.70           N  
ATOM   3192  CA  THR A 218      25.532  17.405  11.989  1.00  0.70           C  
ATOM   3193  C   THR A 218      24.913  18.761  12.346  1.00  0.70           C  
ATOM   3194  O   THR A 218      24.898  19.685  11.536  1.00  0.70           O  
ATOM   3195  CB  THR A 218      27.015  17.558  11.625  1.00  0.70           C  
ATOM   3196  CG2 THR A 218      27.851  18.130  12.775  1.00  0.70           C  
ATOM   3197  OG1 THR A 218      27.528  16.280  11.237  1.00  0.70           O  
ATOM   3198  H01 THR A 218      27.608  16.244  10.281  1.00  0.70           H  
ATOM   3199  H02 THR A 218      25.040  17.193   9.906  1.00  0.70           H  
ATOM   3200  H03 THR A 218      25.468  16.730  12.843  1.00  0.70           H  
ATOM   3201  H04 THR A 218      27.086  18.270  10.802  1.00  0.70           H  
ATOM   3202  H05 THR A 218      28.136  17.326  13.453  1.00  0.70           H  
ATOM   3203  H06 THR A 218      27.265  18.872  13.317  1.00  0.70           H  
ATOM   3204  H07 THR A 218      28.748  18.600  12.372  1.00  0.70           H  
ATOM   3205  N   VAL A 219      24.454  18.854  13.586  1.00  0.82           N  
ATOM   3206  CA  VAL A 219      23.809  20.077  14.100  1.00  0.82           C  
ATOM   3207  C   VAL A 219      24.804  20.811  15.006  1.00  0.82           C  
ATOM   3208  O   VAL A 219      25.264  20.284  16.017  1.00  0.82           O  
ATOM   3209  CB  VAL A 219      22.518  19.743  14.864  1.00  0.82           C  
ATOM   3210  CG1 VAL A 219      21.801  21.013  15.341  1.00  0.82           C  
ATOM   3211  CG2 VAL A 219      21.561  18.920  13.998  1.00  0.82           C  
ATOM   3212  H01 VAL A 219      21.277  18.013  14.531  1.00  0.82           H  
ATOM   3213  H02 VAL A 219      24.549  18.059  14.201  1.00  0.82           H  
ATOM   3214  H03 VAL A 219      23.531  20.719  13.264  1.00  0.82           H  
ATOM   3215  H04 VAL A 219      22.810  19.156  15.735  1.00  0.82           H  
ATOM   3216  H05 VAL A 219      21.672  21.695  14.501  1.00  0.82           H  
ATOM   3217  H06 VAL A 219      22.054  18.653  13.063  1.00  0.82           H  
ATOM   3218  H07 VAL A 219      22.396  21.498  16.115  1.00  0.82           H  
ATOM   3219  H08 VAL A 219      20.669  19.509  13.783  1.00  0.82           H  
ATOM   3220  H09 VAL A 219      20.825  20.748  15.746  1.00  0.82           H  
ATOM   3221  N   THR A 220      25.086  22.036  14.589  1.00  1.12           N  
ATOM   3222  CA  THR A 220      26.045  22.929  15.276  1.00  1.12           C  
ATOM   3223  C   THR A 220      25.455  24.319  15.530  1.00  1.12           C  
ATOM   3224  O   THR A 220      25.909  25.038  16.412  1.00  1.12           O  
ATOM   3225  CB  THR A 220      27.326  23.102  14.452  1.00  1.12           C  
ATOM   3226  CG2 THR A 220      28.057  21.779  14.241  1.00  1.12           C  
ATOM   3227  OG1 THR A 220      26.997  23.650  13.174  1.00  1.12           O  
ATOM   3228  H01 THR A 220      26.743  22.942  12.578  1.00  1.12           H  
ATOM   3229  H02 THR A 220      24.623  22.378  13.759  1.00  1.12           H  
ATOM   3230  H03 THR A 220      26.271  22.453  16.230  1.00  1.12           H  
ATOM   3231  H04 THR A 220      27.984  23.770  15.007  1.00  1.12           H  
ATOM   3232  H05 THR A 220      28.215  21.617  13.175  1.00  1.12           H  
ATOM   3233  H06 THR A 220      27.459  20.964  14.648  1.00  1.12           H  
ATOM   3234  H07 THR A 220      29.020  21.812  14.750  1.00  1.12           H  
ATOM   3235  N   VAL A 221      24.396  24.646  14.788  1.00  1.30           N  
ATOM   3236  CA  VAL A 221      23.723  25.960  14.839  1.00  1.30           C  
ATOM   3237  C   VAL A 221      23.207  26.315  16.246  1.00  1.30           C  
ATOM   3238  O   VAL A 221      23.071  27.485  16.588  1.00  1.30           O  
ATOM   3239  CB  VAL A 221      22.608  26.025  13.775  1.00  1.30           C  
ATOM   3240  CG1 VAL A 221      21.475  25.014  14.007  1.00  1.30           C  
ATOM   3241  CG2 VAL A 221      22.056  27.448  13.626  1.00  1.30           C  
ATOM   3242  H01 VAL A 221      21.909  27.673  12.570  1.00  1.30           H  
ATOM   3243  H02 VAL A 221      24.031  23.952  14.151  1.00  1.30           H  
ATOM   3244  H03 VAL A 221      24.467  26.722  14.605  1.00  1.30           H  
ATOM   3245  H04 VAL A 221      23.081  25.738  12.836  1.00  1.30           H  
ATOM   3246  H05 VAL A 221      21.221  24.989  15.067  1.00  1.30           H  
ATOM   3247  H06 VAL A 221      22.762  28.159  14.055  1.00  1.30           H  
ATOM   3248  H07 VAL A 221      21.800  24.024  13.687  1.00  1.30           H  
ATOM   3249  H08 VAL A 221      21.103  27.524  14.149  1.00  1.30           H  
ATOM   3250  H09 VAL A 221      20.599  25.312  13.431  1.00  1.30           H  
ATOM   3251  N   THR A 222      22.836  25.287  16.997  1.00  1.38           N  
ATOM   3252  CA  THR A 222      22.355  25.482  18.375  1.00  1.38           C  
ATOM   3253  C   THR A 222      23.493  25.436  19.396  1.00  1.38           C  
ATOM   3254  O   THR A 222      23.250  25.659  20.580  1.00  1.38           O  
ATOM   3255  CB  THR A 222      21.277  24.461  18.730  1.00  1.38           C  
ATOM   3256  CG2 THR A 222      20.047  24.616  17.832  1.00  1.38           C  
ATOM   3257  OG1 THR A 222      21.801  23.134  18.632  1.00  1.38           O  
ATOM   3258  H01 THR A 222      21.910  22.900  17.707  1.00  1.38           H  
ATOM   3259  H02 THR A 222      22.884  24.353  16.617  1.00  1.38           H  
ATOM   3260  H03 THR A 222      21.918  26.479  18.418  1.00  1.38           H  
ATOM   3261  H04 THR A 222      20.965  24.644  19.758  1.00  1.38           H  
ATOM   3262  H05 THR A 222      19.691  23.631  17.529  1.00  1.38           H  
ATOM   3263  H06 THR A 222      20.313  25.195  16.947  1.00  1.38           H  
ATOM   3264  H07 THR A 222      19.260  25.133  18.381  1.00  1.38           H  
ATOM   3265  N   LYS A 223      24.691  25.039  18.943  1.00  1.41           N  
ATOM   3266  CA  LYS A 223      25.915  25.037  19.771  1.00  1.41           C  
ATOM   3267  C   LYS A 223      25.695  24.149  21.006  1.00  1.41           C  
ATOM   3268  O   LYS A 223      26.051  24.459  22.143  1.00  1.41           O  
ATOM   3269  CB  LYS A 223      26.265  26.488  20.137  1.00  1.41           C  
ATOM   3270  CG  LYS A 223      26.651  27.271  18.885  1.00  1.41           C  
ATOM   3271  CD  LYS A 223      26.503  28.783  19.069  1.00  1.41           C  
ATOM   3272  CE  LYS A 223      27.083  29.532  17.865  1.00  1.41           C  
ATOM   3273  NZ  LYS A 223      26.503  29.080  16.589  1.00  1.41           N1+
ATOM   3274  H01 LYS A 223      26.259  28.102  16.657  1.00  1.41           H  
ATOM   3275  H02 LYS A 223      24.760  24.725  17.986  1.00  1.41           H  
ATOM   3276  H03 LYS A 223      26.760  24.619  19.224  1.00  1.41           H  
ATOM   3277  H04 LYS A 223      27.101  26.492  20.836  1.00  1.41           H  
ATOM   3278  H05 LYS A 223      26.010  26.954  18.062  1.00  1.41           H  
ATOM   3279  H06 LYS A 223      27.033  29.088  19.971  1.00  1.41           H  
ATOM   3280  H07 LYS A 223      28.161  29.370  17.837  1.00  1.41           H  
ATOM   3281  H08 LYS A 223      27.177  29.209  15.848  1.00  1.41           H  
ATOM   3282  H09 LYS A 223      25.395  26.958  20.595  1.00  1.41           H  
ATOM   3283  H10 LYS A 223      27.701  27.065  18.677  1.00  1.41           H  
ATOM   3284  H11 LYS A 223      25.444  29.024  19.156  1.00  1.41           H  
ATOM   3285  H12 LYS A 223      26.841  30.588  17.984  1.00  1.41           H  
ATOM   3286  H13 LYS A 223      25.674  29.620  16.387  1.00  1.41           H  
ATOM   3287  N   HIS A 224      25.083  23.004  20.718  1.00  1.31           N  
ATOM   3288  CA  HIS A 224      24.576  22.086  21.738  1.00  1.31           C  
ATOM   3289  C   HIS A 224      24.920  20.639  21.371  1.00  1.31           C  
ATOM   3290  O   HIS A 224      24.630  20.169  20.279  1.00  1.31           O  
ATOM   3291  CB  HIS A 224      23.058  22.280  21.766  1.00  1.31           C  
ATOM   3292  CG  HIS A 224      22.319  21.629  22.935  1.00  1.31           C  
ATOM   3293  CD2 HIS A 224      22.822  20.836  23.876  1.00  1.31           C  
ATOM   3294  ND1 HIS A 224      21.031  21.802  23.207  1.00  1.31           N  
ATOM   3295  CE1 HIS A 224      20.720  21.120  24.297  1.00  1.31           C  
ATOM   3296  NE2 HIS A 224      21.837  20.531  24.699  1.00  1.31           N  
ATOM   3297  H01 HIS A 224      21.921  19.938  25.512  1.00  1.31           H  
ATOM   3298  H02 HIS A 224      24.962  22.756  19.746  1.00  1.31           H  
ATOM   3299  H03 HIS A 224      25.022  22.288  22.712  1.00  1.31           H  
ATOM   3300  H04 HIS A 224      22.652  21.867  20.843  1.00  1.31           H  
ATOM   3301  H05 HIS A 224      23.856  20.500  23.953  1.00  1.31           H  
ATOM   3302  H06 HIS A 224      19.740  21.055  24.770  1.00  1.31           H  
ATOM   3303  H07 HIS A 224      22.902  23.353  21.882  1.00  1.31           H  
ATOM   3304  N   ASP A 225      25.646  19.991  22.269  1.00  1.21           N  
ATOM   3305  CA  ASP A 225      25.881  18.550  22.249  1.00  1.21           C  
ATOM   3306  C   ASP A 225      24.749  17.944  23.089  1.00  1.21           C  
ATOM   3307  O   ASP A 225      24.861  17.827  24.307  1.00  1.21           O  
ATOM   3308  CB  ASP A 225      27.252  18.217  22.842  1.00  1.21           C  
ATOM   3309  CG  ASP A 225      27.514  16.708  22.842  1.00  1.21           C  
ATOM   3310  OD1 ASP A 225      26.569  15.890  22.827  1.00  1.21           O  
ATOM   3311  OD2 ASP A 225      28.693  16.343  22.954  1.00  1.21           O1-
ATOM   3312  H01 ASP A 225      27.293  18.584  23.868  1.00  1.21           H  
ATOM   3313  H02 ASP A 225      26.064  20.528  23.016  1.00  1.21           H  
ATOM   3314  H03 ASP A 225      25.884  18.150  21.235  1.00  1.21           H  
ATOM   3315  H04 ASP A 225      28.015  18.695  22.228  1.00  1.21           H  
ATOM   3316  N   MET A 226      23.747  17.481  22.364  1.00  1.16           N  
ATOM   3317  CA  MET A 226      22.457  17.082  22.951  1.00  1.16           C  
ATOM   3318  C   MET A 226      22.430  15.680  23.582  1.00  1.16           C  
ATOM   3319  O   MET A 226      21.376  15.058  23.684  1.00  1.16           O  
ATOM   3320  CB  MET A 226      21.374  17.208  21.879  1.00  1.16           C  
ATOM   3321  CG  MET A 226      21.240  18.638  21.351  1.00  1.16           C  
ATOM   3322  SD  MET A 226      19.906  18.847  20.117  1.00  1.16           S  
ATOM   3323  CE  MET A 226      20.451  17.738  18.837  1.00  1.16           C  
ATOM   3324  H01 MET A 226      20.441  18.256  17.878  1.00  1.16           H  
ATOM   3325  H02 MET A 226      23.871  17.397  21.365  1.00  1.16           H  
ATOM   3326  H03 MET A 226      22.275  17.758  23.786  1.00  1.16           H  
ATOM   3327  H04 MET A 226      20.420  16.901  22.307  1.00  1.16           H  
ATOM   3328  H05 MET A 226      22.185  18.924  20.889  1.00  1.16           H  
ATOM   3329  H06 MET A 226      19.784  16.877  18.793  1.00  1.16           H  
ATOM   3330  H07 MET A 226      21.659  16.570  21.042  1.00  1.16           H  
ATOM   3331  H08 MET A 226      20.986  19.268  22.203  1.00  1.16           H  
ATOM   3332  H09 MET A 226      21.464  17.401  19.056  1.00  1.16           H  
ATOM   3333  N   PHE A 227      23.597  15.156  23.951  1.00  1.07           N  
ATOM   3334  CA  PHE A 227      23.679  13.876  24.672  1.00  1.07           C  
ATOM   3335  C   PHE A 227      23.205  14.097  26.105  1.00  1.07           C  
ATOM   3336  O   PHE A 227      23.544  15.114  26.697  1.00  1.07           O  
ATOM   3337  CB  PHE A 227      25.124  13.376  24.672  1.00  1.07           C  
ATOM   3338  CG  PHE A 227      25.278  12.053  25.426  1.00  1.07           C  
ATOM   3339  CD1 PHE A 227      24.654  10.901  24.958  1.00  1.07           C  
ATOM   3340  CD2 PHE A 227      26.070  12.019  26.564  1.00  1.07           C  
ATOM   3341  CE1 PHE A 227      24.808   9.708  25.652  1.00  1.07           C  
ATOM   3342  CE2 PHE A 227      26.262  10.806  27.236  1.00  1.07           C  
ATOM   3343  CZ  PHE A 227      25.617   9.663  26.780  1.00  1.07           C  
ATOM   3344  H01 PHE A 227      25.747   8.721  27.313  1.00  1.07           H  
ATOM   3345  H02 PHE A 227      24.449  15.651  23.730  1.00  1.07           H  
ATOM   3346  H03 PHE A 227      23.051  13.130  24.185  1.00  1.07           H  
ATOM   3347  H04 PHE A 227      25.756  14.127  25.146  1.00  1.07           H  
ATOM   3348  H05 PHE A 227      24.048  10.935  24.052  1.00  1.07           H  
ATOM   3349  H06 PHE A 227      26.540  12.931  26.933  1.00  1.07           H  
ATOM   3350  H07 PHE A 227      24.295   8.808  25.312  1.00  1.07           H  
ATOM   3351  H08 PHE A 227      26.912  10.759  28.110  1.00  1.07           H  
ATOM   3352  H09 PHE A 227      25.419  13.207  23.636  1.00  1.07           H  
ATOM   3353  N   CYS A 228      22.459  13.131  26.626  1.00  0.99           N  
ATOM   3354  CA  CYS A 228      21.926  13.170  28.006  1.00  0.99           C  
ATOM   3355  C   CYS A 228      21.006  14.352  28.334  1.00  0.99           C  
ATOM   3356  O   CYS A 228      21.117  14.968  29.404  1.00  0.99           O  
ATOM   3357  CB  CYS A 228      23.156  13.134  28.883  1.00  0.99           C  
ATOM   3358  H01 CYS A 228      23.060  13.915  29.638  1.00  0.99           H  
ATOM   3359  H02 CYS A 228      22.244  12.329  26.052  1.00  0.99           H  
ATOM   3360  H03 CYS A 228      21.254  12.327  28.168  1.00  0.99           H  
ATOM   3361  H04 CYS A 228      24.011  13.283  28.224  1.00  0.99           H  
ATOM   3362  N   PRO A 229      20.033  14.608  27.443  1.00  0.96           N  
ATOM   3363  CA  PRO A 229      19.171  15.779  27.559  1.00  0.96           C  
ATOM   3364  C   PRO A 229      17.809  15.399  28.158  1.00  0.96           C  
ATOM   3365  O   PRO A 229      17.454  14.226  28.275  1.00  0.96           O  
ATOM   3366  CB  PRO A 229      19.025  16.190  26.095  1.00  0.96           C  
ATOM   3367  CG  PRO A 229      18.838  14.854  25.374  1.00  0.96           C  
ATOM   3368  CD  PRO A 229      19.763  13.925  26.154  1.00  0.96           C  
ATOM   3369  H01 PRO A 229      19.278  12.964  26.327  1.00  0.96           H  
ATOM   3370  H02 PRO A 229      19.563  16.562  28.208  1.00  0.96           H  
ATOM   3371  H03 PRO A 229      19.919  16.704  25.742  1.00  0.96           H  
ATOM   3372  H04 PRO A 229      19.139  14.924  24.329  1.00  0.96           H  
ATOM   3373  H05 PRO A 229      20.684  13.726  25.606  1.00  0.96           H  
ATOM   3374  H06 PRO A 229      18.203  16.885  25.926  1.00  0.96           H  
ATOM   3375  H07 PRO A 229      17.802  14.515  25.350  1.00  0.96           H  
ATOM   3376  N   GLY A 230      17.067  16.453  28.489  1.00  0.31           N  
ATOM   3377  CA  GLY A 230      15.609  16.365  28.687  1.00  0.31           C  
ATOM   3378  C   GLY A 230      14.956  16.644  27.326  1.00  0.31           C  
ATOM   3379  O   GLY A 230      15.507  17.403  26.524  1.00  0.31           O  
ATOM   3380  H01 GLY A 230      15.284  17.105  29.418  1.00  0.31           H  
ATOM   3381  H02 GLY A 230      17.520  17.348  28.609  1.00  0.31           H  
ATOM   3382  H03 GLY A 230      15.325  15.381  29.061  1.00  0.31           H  
ATOM   3383  N   ILE A 231      13.872  15.930  27.045  1.00  0.00           N  
ATOM   3384  CA  ILE A 231      13.167  16.067  25.755  1.00  0.00           C  
ATOM   3385  C   ILE A 231      11.662  16.212  26.015  1.00  0.00           C  
ATOM   3386  O   ILE A 231      11.067  15.460  26.788  1.00  0.00           O  
ATOM   3387  CB  ILE A 231      13.422  14.862  24.829  1.00  0.00           C  
ATOM   3388  CG1 ILE A 231      14.905  14.451  24.785  1.00  0.00           C  
ATOM   3389  CG2 ILE A 231      12.954  15.234  23.414  1.00  0.00           C  
ATOM   3390  CD1 ILE A 231      15.170  13.148  24.021  1.00  0.00           C  
ATOM   3391  H01 ILE A 231      15.090  13.332  22.950  1.00  0.00           H  
ATOM   3392  H02 ILE A 231      13.521  15.277  27.731  1.00  0.00           H  
ATOM   3393  H03 ILE A 231      13.551  16.954  25.252  1.00  0.00           H  
ATOM   3394  H04 ILE A 231      12.867  14.010  25.222  1.00  0.00           H  
ATOM   3395  H05 ILE A 231      15.257  14.326  25.809  1.00  0.00           H  
ATOM   3396  H06 ILE A 231      12.680  14.329  22.872  1.00  0.00           H  
ATOM   3397  H07 ILE A 231      14.437  12.397  24.317  1.00  0.00           H  
ATOM   3398  H08 ILE A 231      15.435  15.241  24.253  1.00  0.00           H  
ATOM   3399  H09 ILE A 231      13.760  15.745  22.887  1.00  0.00           H  
ATOM   3400  H10 ILE A 231      16.172  12.788  24.254  1.00  0.00           H  
ATOM   3401  H11 ILE A 231      12.089  15.893  23.480  1.00  0.00           H  
ATOM   3402  N   SER A 232      11.074  17.197  25.353  1.00  0.00           N  
ATOM   3403  CA  SER A 232       9.611  17.397  25.364  1.00  0.00           C  
ATOM   3404  C   SER A 232       9.139  17.984  24.038  1.00  0.00           C  
ATOM   3405  O   SER A 232       9.874  18.703  23.370  1.00  0.00           O  
ATOM   3406  CB  SER A 232       9.180  18.350  26.478  1.00  0.00           C  
ATOM   3407  OG  SER A 232       9.450  17.755  27.744  1.00  0.00           O  
ATOM   3408  H01 SER A 232       9.716  16.841  27.618  1.00  0.00           H  
ATOM   3409  H02 SER A 232      11.648  17.835  24.821  1.00  0.00           H  
ATOM   3410  H03 SER A 232       9.163  16.417  25.530  1.00  0.00           H  
ATOM   3411  H04 SER A 232       8.112  18.552  26.391  1.00  0.00           H  
ATOM   3412  H05 SER A 232       9.734  19.284  26.391  1.00  0.00           H  
ATOM   3413  N   MET A 233       7.919  17.637  23.667  1.00  0.00           N  
ATOM   3414  CA  MET A 233       7.245  18.250  22.513  1.00  0.00           C  
ATOM   3415  C   MET A 233       6.279  19.287  23.089  1.00  0.00           C  
ATOM   3416  O   MET A 233       5.331  18.927  23.778  1.00  0.00           O  
ATOM   3417  CB  MET A 233       6.495  17.179  21.716  1.00  0.00           C  
ATOM   3418  CG  MET A 233       5.735  17.794  20.535  1.00  0.00           C  
ATOM   3419  SD  MET A 233       4.818  16.594  19.502  1.00  0.00           S  
ATOM   3420  CE  MET A 233       3.654  15.943  20.678  1.00  0.00           C  
ATOM   3421  H01 MET A 233       3.482  16.678  21.465  1.00  0.00           H  
ATOM   3422  H02 MET A 233       7.433  16.926  24.194  1.00  0.00           H  
ATOM   3423  H03 MET A 233       7.953  18.718  21.829  1.00  0.00           H  
ATOM   3424  H04 MET A 233       5.785  16.678  22.374  1.00  0.00           H  
ATOM   3425  H05 MET A 233       6.455  18.309  19.899  1.00  0.00           H  
ATOM   3426  H06 MET A 233       4.052  15.028  21.116  1.00  0.00           H  
ATOM   3427  H07 MET A 233       7.223  16.469  21.324  1.00  0.00           H  
ATOM   3428  H08 MET A 233       4.988  18.461  20.966  1.00  0.00           H  
ATOM   3429  H09 MET A 233       2.713  15.724  20.174  1.00  0.00           H  
ATOM   3430  N   ASP A 234       6.659  20.553  22.989  1.00  0.00           N  
ATOM   3431  CA  ASP A 234       5.837  21.628  23.575  1.00  0.00           C  
ATOM   3432  C   ASP A 234       4.438  21.713  22.924  1.00  0.00           C  
ATOM   3433  O   ASP A 234       4.171  21.066  21.910  1.00  0.00           O  
ATOM   3434  CB  ASP A 234       6.593  22.967  23.551  1.00  0.00           C  
ATOM   3435  CG  ASP A 234       6.886  23.546  22.162  1.00  0.00           C  
ATOM   3436  OD1 ASP A 234       6.134  23.216  21.213  1.00  0.00           O  
ATOM   3437  OD2 ASP A 234       7.792  24.395  22.088  1.00  0.00           O1-
ATOM   3438  H01 ASP A 234       7.545  22.823  24.061  1.00  0.00           H  
ATOM   3439  H02 ASP A 234       7.517  20.783  22.508  1.00  0.00           H  
ATOM   3440  H03 ASP A 234       5.657  21.381  24.621  1.00  0.00           H  
ATOM   3441  H04 ASP A 234       5.934  23.686  24.037  1.00  0.00           H  
ATOM   3442  N   GLY A 235       3.684  22.715  23.384  1.00  0.00           N  
ATOM   3443  CA  GLY A 235       2.323  23.009  22.889  1.00  0.00           C  
ATOM   3444  C   GLY A 235       2.222  23.330  21.392  1.00  0.00           C  
ATOM   3445  O   GLY A 235       1.155  23.181  20.805  1.00  0.00           O  
ATOM   3446  H01 GLY A 235       1.940  23.866  23.444  1.00  0.00           H  
ATOM   3447  H02 GLY A 235       4.065  23.304  24.110  1.00  0.00           H  
ATOM   3448  H03 GLY A 235       1.745  22.097  23.040  1.00  0.00           H  
ATOM   3449  N   ASN A 236       3.333  23.767  20.808  1.00  0.00           N  
ATOM   3450  CA  ASN A 236       3.395  24.118  19.375  1.00  0.00           C  
ATOM   3451  C   ASN A 236       3.853  22.972  18.460  1.00  0.00           C  
ATOM   3452  O   ASN A 236       3.936  23.134  17.243  1.00  0.00           O  
ATOM   3453  CB  ASN A 236       4.293  25.343  19.183  1.00  0.00           C  
ATOM   3454  CG  ASN A 236       3.707  26.598  19.836  1.00  0.00           C  
ATOM   3455  ND2 ASN A 236       4.583  27.517  20.170  1.00  0.00           N  
ATOM   3456  OD1 ASN A 236       2.518  26.747  20.079  1.00  0.00           O  
ATOM   3457  H01 ASN A 236       5.564  27.373  19.978  1.00  0.00           H  
ATOM   3458  H02 ASN A 236       4.169  23.863  21.367  1.00  0.00           H  
ATOM   3459  H03 ASN A 236       2.372  24.341  19.072  1.00  0.00           H  
ATOM   3460  H04 ASN A 236       4.415  25.526  18.115  1.00  0.00           H  
ATOM   3461  H05 ASN A 236       4.276  28.368  20.619  1.00  0.00           H  
ATOM   3462  H06 ASN A 236       5.250  25.134  19.660  1.00  0.00           H  
ATOM   3463  N   GLY A 237       4.221  21.844  19.083  1.00  0.00           N  
ATOM   3464  CA  GLY A 237       4.736  20.665  18.366  1.00  0.00           C  
ATOM   3465  C   GLY A 237       6.215  20.797  17.979  1.00  0.00           C  
ATOM   3466  O   GLY A 237       6.696  20.096  17.088  1.00  0.00           O  
ATOM   3467  H01 GLY A 237       4.150  20.527  17.458  1.00  0.00           H  
ATOM   3468  H02 GLY A 237       4.142  21.800  20.089  1.00  0.00           H  
ATOM   3469  H03 GLY A 237       4.650  19.812  19.039  1.00  0.00           H  
ATOM   3470  N   GLN A 238       6.925  21.674  18.683  1.00  0.00           N  
ATOM   3471  CA  GLN A 238       8.390  21.749  18.582  1.00  0.00           C  
ATOM   3472  C   GLN A 238       8.996  20.869  19.676  1.00  0.00           C  
ATOM   3473  O   GLN A 238       8.517  20.847  20.813  1.00  0.00           O  
ATOM   3474  CB  GLN A 238       8.914  23.171  18.770  1.00  0.00           C  
ATOM   3475  CG  GLN A 238       8.473  24.112  17.648  1.00  0.00           C  
ATOM   3476  CD  GLN A 238       9.298  25.401  17.655  1.00  0.00           C  
ATOM   3477  NE2 GLN A 238       9.458  25.970  16.481  1.00  0.00           N  
ATOM   3478  OE1 GLN A 238       9.809  25.875  18.661  1.00  0.00           O  
ATOM   3479  H01 GLN A 238       9.039  25.559  15.659  1.00  0.00           H  
ATOM   3480  H02 GLN A 238       6.444  22.307  19.305  1.00  0.00           H  
ATOM   3481  H03 GLN A 238       8.673  21.414  17.584  1.00  0.00           H  
ATOM   3482  H04 GLN A 238      10.003  23.142  18.795  1.00  0.00           H  
ATOM   3483  H05 GLN A 238       7.421  24.361  17.784  1.00  0.00           H  
ATOM   3484  H06 GLN A 238      10.000  26.819  16.401  1.00  0.00           H  
ATOM   3485  H07 GLN A 238       8.502  23.554  19.704  1.00  0.00           H  
ATOM   3486  H08 GLN A 238       8.626  23.608  16.694  1.00  0.00           H  
ATOM   3487  N   ILE A 239      10.040  20.154  19.280  1.00  0.00           N  
ATOM   3488  CA  ILE A 239      10.792  19.293  20.207  1.00  0.00           C  
ATOM   3489  C   ILE A 239      11.862  20.154  20.900  1.00  0.00           C  
ATOM   3490  O   ILE A 239      12.726  20.742  20.253  1.00  0.00           O  
ATOM   3491  CB  ILE A 239      11.383  18.081  19.465  1.00  0.00           C  
ATOM   3492  CG1 ILE A 239      10.249  17.266  18.817  1.00  0.00           C  
ATOM   3493  CG2 ILE A 239      12.217  17.214  20.426  1.00  0.00           C  
ATOM   3494  CD1 ILE A 239      10.712  16.118  17.914  1.00  0.00           C  
ATOM   3495  H01 ILE A 239      10.722  16.452  16.877  1.00  0.00           H  
ATOM   3496  H02 ILE A 239      10.328  20.202  18.313  1.00  0.00           H  
ATOM   3497  H03 ILE A 239      10.134  18.880  20.972  1.00  0.00           H  
ATOM   3498  H04 ILE A 239      12.049  18.432  18.677  1.00  0.00           H  
ATOM   3499  H05 ILE A 239       9.643  17.945  18.218  1.00  0.00           H  
ATOM   3500  H06 ILE A 239      12.482  16.278  19.935  1.00  0.00           H  
ATOM   3501  H07 ILE A 239      10.029  15.275  18.018  1.00  0.00           H  
ATOM   3502  H08 ILE A 239       9.698  16.805  19.637  1.00  0.00           H  
ATOM   3503  H09 ILE A 239      11.635  17.002  21.323  1.00  0.00           H  
ATOM   3504  H10 ILE A 239      11.716  15.810  18.205  1.00  0.00           H  
ATOM   3505  H11 ILE A 239      13.126  17.749  20.701  1.00  0.00           H  
ATOM   3506  N   VAL A 240      11.765  20.159  22.218  1.00  0.00           N  
ATOM   3507  CA  VAL A 240      12.613  20.954  23.121  1.00  0.00           C  
ATOM   3508  C   VAL A 240      13.623  19.997  23.772  1.00  0.00           C  
ATOM   3509  O   VAL A 240      13.247  19.093  24.519  1.00  0.00           O  
ATOM   3510  CB  VAL A 240      11.743  21.639  24.194  1.00  0.00           C  
ATOM   3511  CG1 VAL A 240      12.578  22.560  25.087  1.00  0.00           C  
ATOM   3512  CG2 VAL A 240      10.584  22.441  23.587  1.00  0.00           C  
ATOM   3513  H01 VAL A 240      10.266  21.972  22.656  1.00  0.00           H  
ATOM   3514  H02 VAL A 240      11.056  19.574  22.637  1.00  0.00           H  
ATOM   3515  H03 VAL A 240      13.138  21.735  22.571  1.00  0.00           H  
ATOM   3516  H04 VAL A 240      11.323  20.833  24.796  1.00  0.00           H  
ATOM   3517  H05 VAL A 240      12.845  22.034  26.004  1.00  0.00           H  
ATOM   3518  H06 VAL A 240      10.913  23.461  23.387  1.00  0.00           H  
ATOM   3519  H07 VAL A 240      11.999  23.450  25.333  1.00  0.00           H  
ATOM   3520  H08 VAL A 240       9.749  22.459  24.288  1.00  0.00           H  
ATOM   3521  H09 VAL A 240      13.486  22.852  24.559  1.00  0.00           H  
ATOM   3522  N   VAL A 241      14.882  20.220  23.423  1.00  0.00           N  
ATOM   3523  CA  VAL A 241      16.005  19.392  23.901  1.00  0.00           C  
ATOM   3524  C   VAL A 241      16.868  20.276  24.810  1.00  0.00           C  
ATOM   3525  O   VAL A 241      17.390  21.303  24.375  1.00  0.00           O  
ATOM   3526  CB  VAL A 241      16.831  18.862  22.716  1.00  0.00           C  
ATOM   3527  CG1 VAL A 241      17.935  17.919  23.196  1.00  0.00           C  
ATOM   3528  CG2 VAL A 241      15.972  18.117  21.690  1.00  0.00           C  
ATOM   3529  H01 VAL A 241      15.697  17.140  22.087  1.00  0.00           H  
ATOM   3530  H02 VAL A 241      15.081  20.991  22.802  1.00  0.00           H  
ATOM   3531  H03 VAL A 241      15.636  18.525  24.449  1.00  0.00           H  
ATOM   3532  H04 VAL A 241      17.266  19.739  22.237  1.00  0.00           H  
ATOM   3533  H05 VAL A 241      18.228  17.257  22.381  1.00  0.00           H  
ATOM   3534  H06 VAL A 241      16.537  17.989  20.767  1.00  0.00           H  
ATOM   3535  H07 VAL A 241      17.568  17.325  24.033  1.00  0.00           H  
ATOM   3536  H08 VAL A 241      15.070  18.693  21.486  1.00  0.00           H  
ATOM   3537  H09 VAL A 241      18.797  18.504  23.517  1.00  0.00           H  
ATOM   3538  N   THR A 242      16.999  19.822  26.045  1.00  0.00           N  
ATOM   3539  CA  THR A 242      17.651  20.622  27.104  1.00  0.00           C  
ATOM   3540  C   THR A 242      18.846  19.919  27.744  1.00  0.00           C  
ATOM   3541  O   THR A 242      18.770  18.732  28.058  1.00  0.00           O  
ATOM   3542  CB  THR A 242      16.642  20.981  28.200  1.00  0.00           C  
ATOM   3543  CG2 THR A 242      15.581  21.954  27.684  1.00  0.00           C  
ATOM   3544  OG1 THR A 242      16.046  19.788  28.725  1.00  0.00           O  
ATOM   3545  H01 THR A 242      15.954  19.868  29.677  1.00  0.00           H  
ATOM   3546  H02 THR A 242      16.644  18.904  26.271  1.00  0.00           H  
ATOM   3547  H03 THR A 242      18.023  21.522  26.614  1.00  0.00           H  
ATOM   3548  H04 THR A 242      17.172  21.487  29.007  1.00  0.00           H  
ATOM   3549  H05 THR A 242      15.292  21.673  26.671  1.00  0.00           H  
ATOM   3550  H06 THR A 242      15.987  22.966  27.679  1.00  0.00           H  
ATOM   3551  H07 THR A 242      14.707  21.916  28.335  1.00  0.00           H  
ATOM   3552  N   GLY A 243      19.869  20.729  28.019  1.00  0.00           N  
ATOM   3553  CA  GLY A 243      21.061  20.300  28.770  1.00  0.00           C  
ATOM   3554  C   GLY A 243      21.804  19.121  28.137  1.00  0.00           C  
ATOM   3555  O   GLY A 243      21.831  18.925  26.927  1.00  0.00           O  
ATOM   3556  H01 GLY A 243      20.749  20.011  29.774  1.00  0.00           H  
ATOM   3557  H02 GLY A 243      19.824  21.685  27.696  1.00  0.00           H  
ATOM   3558  H03 GLY A 243      21.752  21.143  28.773  1.00  0.00           H  
ATOM   3559  N   GLY A 244      22.343  18.288  29.023  1.00  0.00           N  
ATOM   3560  CA  GLY A 244      23.204  17.172  28.615  1.00  0.00           C  
ATOM   3561  C   GLY A 244      24.665  17.608  28.570  1.00  0.00           C  
ATOM   3562  O   GLY A 244      25.130  18.267  29.501  1.00  0.00           O  
ATOM   3563  H01 GLY A 244      22.902  16.829  27.626  1.00  0.00           H  
ATOM   3564  H02 GLY A 244      22.154  18.428  30.005  1.00  0.00           H  
ATOM   3565  H03 GLY A 244      23.101  16.366  29.341  1.00  0.00           H  
ATOM   3566  N   ASN A 245      25.354  17.290  27.475  1.00  0.31           N  
ATOM   3567  CA  ASN A 245      26.777  17.663  27.335  1.00  0.31           C  
ATOM   3568  C   ASN A 245      27.045  19.172  27.328  1.00  0.31           C  
ATOM   3569  O   ASN A 245      28.101  19.625  27.760  1.00  0.31           O  
ATOM   3570  CB  ASN A 245      27.447  16.968  26.154  1.00  0.31           C  
ATOM   3571  CG  ASN A 245      28.131  15.669  26.583  1.00  0.31           C  
ATOM   3572  ND2 ASN A 245      28.667  14.944  25.627  1.00  0.31           N  
ATOM   3573  OD1 ASN A 245      28.230  15.321  27.748  1.00  0.31           O  
ATOM   3574  H01 ASN A 245      28.599  15.246  24.666  1.00  0.31           H  
ATOM   3575  H02 ASN A 245      24.897  16.786  26.729  1.00  0.31           H  
ATOM   3576  H03 ASN A 245      27.243  17.294  28.249  1.00  0.31           H  
ATOM   3577  H04 ASN A 245      28.193  17.637  25.725  1.00  0.31           H  
ATOM   3578  H05 ASN A 245      29.147  14.085  25.854  1.00  0.31           H  
ATOM   3579  H06 ASN A 245      26.679  16.724  25.420  1.00  0.31           H  
ATOM   3580  N   ASP A 246      26.082  19.932  26.814  1.00  0.88           N  
ATOM   3581  CA  ASP A 246      26.058  21.387  27.021  1.00  0.88           C  
ATOM   3582  C   ASP A 246      24.882  21.693  27.950  1.00  0.88           C  
ATOM   3583  O   ASP A 246      23.761  21.970  27.531  1.00  0.88           O  
ATOM   3584  CB  ASP A 246      25.979  22.134  25.691  1.00  0.88           C  
ATOM   3585  CG  ASP A 246      27.280  21.983  24.906  1.00  0.88           C  
ATOM   3586  OD1 ASP A 246      28.337  22.425  25.388  1.00  0.88           O  
ATOM   3587  OD2 ASP A 246      27.206  21.351  23.836  1.00  0.88           O1-
ATOM   3588  H01 ASP A 246      25.798  23.191  25.884  1.00  0.88           H  
ATOM   3589  H02 ASP A 246      25.350  19.499  26.269  1.00  0.88           H  
ATOM   3590  H03 ASP A 246      26.982  21.732  27.485  1.00  0.88           H  
ATOM   3591  H04 ASP A 246      25.165  21.712  25.102  1.00  0.88           H  
ATOM   3592  N   ALA A 247      25.229  21.686  29.231  1.00  1.08           N  
ATOM   3593  CA  ALA A 247      24.272  21.621  30.348  1.00  1.08           C  
ATOM   3594  C   ALA A 247      23.219  22.736  30.447  1.00  1.08           C  
ATOM   3595  O   ALA A 247      22.170  22.528  31.045  1.00  1.08           O  
ATOM   3596  CB  ALA A 247      25.067  21.526  31.647  1.00  1.08           C  
ATOM   3597  H01 ALA A 247      25.354  20.489  31.823  1.00  1.08           H  
ATOM   3598  H02 ALA A 247      26.213  21.728  29.454  1.00  1.08           H  
ATOM   3599  H03 ALA A 247      23.665  20.737  30.152  1.00  1.08           H  
ATOM   3600  H04 ALA A 247      24.454  21.880  32.476  1.00  1.08           H  
ATOM   3601  H05 ALA A 247      25.963  22.142  31.570  1.00  1.08           H  
ATOM   3602  N   LYS A 248      23.495  23.898  29.864  1.00  1.05           N  
ATOM   3603  CA  LYS A 248      22.587  25.056  29.986  1.00  1.05           C  
ATOM   3604  C   LYS A 248      21.793  25.352  28.702  1.00  1.05           C  
ATOM   3605  O   LYS A 248      20.866  26.160  28.707  1.00  1.05           O  
ATOM   3606  CB  LYS A 248      23.440  26.255  30.395  1.00  1.05           C  
ATOM   3607  CG  LYS A 248      22.781  27.057  31.517  1.00  1.05           C  
ATOM   3608  CD  LYS A 248      23.797  28.044  32.094  1.00  1.05           C  
ATOM   3609  CE  LYS A 248      23.233  28.854  33.264  1.00  1.05           C  
ATOM   3610  NZ  LYS A 248      22.262  29.862  32.816  1.00  1.05           N1+
ATOM   3611  H01 LYS A 248      22.008  29.682  31.855  1.00  1.05           H  
ATOM   3612  H02 LYS A 248      24.344  23.991  29.326  1.00  1.05           H  
ATOM   3613  H03 LYS A 248      21.828  24.833  30.736  1.00  1.05           H  
ATOM   3614  H04 LYS A 248      23.578  26.903  29.530  1.00  1.05           H  
ATOM   3615  H05 LYS A 248      22.444  26.379  32.301  1.00  1.05           H  
ATOM   3616  H06 LYS A 248      24.101  28.733  31.306  1.00  1.05           H  
ATOM   3617  H07 LYS A 248      24.055  29.357  33.773  1.00  1.05           H  
ATOM   3618  H08 LYS A 248      22.673  30.782  32.890  1.00  1.05           H  
ATOM   3619  H09 LYS A 248      24.398  25.884  30.759  1.00  1.05           H  
ATOM   3620  H10 LYS A 248      21.924  27.603  31.122  1.00  1.05           H  
ATOM   3621  H11 LYS A 248      24.641  27.466  32.470  1.00  1.05           H  
ATOM   3622  H12 LYS A 248      22.719  28.165  33.934  1.00  1.05           H  
ATOM   3623  H13 LYS A 248      21.437  29.815  33.396  1.00  1.05           H  
ATOM   3624  N   LYS A 249      22.111  24.620  27.640  1.00  0.70           N  
ATOM   3625  CA  LYS A 249      21.579  24.895  26.298  1.00  0.70           C  
ATOM   3626  C   LYS A 249      20.208  24.257  26.066  1.00  0.70           C  
ATOM   3627  O   LYS A 249      19.887  23.200  26.608  1.00  0.70           O  
ATOM   3628  CB  LYS A 249      22.584  24.405  25.249  1.00  0.70           C  
ATOM   3629  CG  LYS A 249      23.960  25.067  25.411  1.00  0.70           C  
ATOM   3630  CD  LYS A 249      23.909  26.593  25.306  1.00  0.70           C  
ATOM   3631  CE  LYS A 249      23.614  27.029  23.872  1.00  0.70           C  
ATOM   3632  NZ  LYS A 249      23.321  28.464  23.825  1.00  0.70           N1+
ATOM   3633  H01 LYS A 249      23.245  28.761  22.863  1.00  0.70           H  
ATOM   3634  H02 LYS A 249      22.744  23.843  27.760  1.00  0.70           H  
ATOM   3635  H03 LYS A 249      21.437  25.972  26.208  1.00  0.70           H  
ATOM   3636  H04 LYS A 249      22.197  24.636  24.256  1.00  0.70           H  
ATOM   3637  H05 LYS A 249      24.622  24.687  24.633  1.00  0.70           H  
ATOM   3638  H06 LYS A 249      24.869  27.005  25.615  1.00  0.70           H  
ATOM   3639  H07 LYS A 249      22.755  26.474  23.496  1.00  0.70           H  
ATOM   3640  H08 LYS A 249      24.065  28.975  24.278  1.00  0.70           H  
ATOM   3641  H09 LYS A 249      22.712  23.331  25.384  1.00  0.70           H  
ATOM   3642  H10 LYS A 249      24.322  24.822  26.410  1.00  0.70           H  
ATOM   3643  H11 LYS A 249      23.113  26.961  25.953  1.00  0.70           H  
ATOM   3644  H12 LYS A 249      24.489  26.826  23.254  1.00  0.70           H  
ATOM   3645  H13 LYS A 249      22.449  28.645  24.302  1.00  0.70           H  
ATOM   3646  N   THR A 250      19.426  24.968  25.268  1.00  0.00           N  
ATOM   3647  CA  THR A 250      18.138  24.470  24.751  1.00  0.00           C  
ATOM   3648  C   THR A 250      18.201  24.575  23.228  1.00  0.00           C  
ATOM   3649  O   THR A 250      18.618  25.588  22.669  1.00  0.00           O  
ATOM   3650  CB  THR A 250      16.967  25.308  25.280  1.00  0.00           C  
ATOM   3651  CG2 THR A 250      15.603  24.808  24.795  1.00  0.00           C  
ATOM   3652  OG1 THR A 250      16.981  25.257  26.705  1.00  0.00           O  
ATOM   3653  H01 THR A 250      17.872  25.071  27.010  1.00  0.00           H  
ATOM   3654  H02 THR A 250      19.726  25.895  25.001  1.00  0.00           H  
ATOM   3655  H03 THR A 250      17.975  23.442  25.076  1.00  0.00           H  
ATOM   3656  H04 THR A 250      17.098  26.322  24.903  1.00  0.00           H  
ATOM   3657  H05 THR A 250      15.242  24.028  25.466  1.00  0.00           H  
ATOM   3658  H06 THR A 250      15.701  24.405  23.787  1.00  0.00           H  
ATOM   3659  H07 THR A 250      14.895  25.636  24.787  1.00  0.00           H  
ATOM   3660  N   SER A 251      17.843  23.479  22.583  1.00  0.00           N  
ATOM   3661  CA  SER A 251      17.726  23.440  21.116  1.00  0.00           C  
ATOM   3662  C   SER A 251      16.300  23.043  20.761  1.00  0.00           C  
ATOM   3663  O   SER A 251      15.689  22.221  21.444  1.00  0.00           O  
ATOM   3664  CB  SER A 251      18.683  22.411  20.527  1.00  0.00           C  
ATOM   3665  OG  SER A 251      20.015  22.776  20.887  1.00  0.00           O  
ATOM   3666  H01 SER A 251      20.352  22.157  21.539  1.00  0.00           H  
ATOM   3667  H02 SER A 251      17.644  22.642  23.112  1.00  0.00           H  
ATOM   3668  H03 SER A 251      17.973  24.421  20.710  1.00  0.00           H  
ATOM   3669  H04 SER A 251      18.585  22.396  19.441  1.00  0.00           H  
ATOM   3670  H05 SER A 251      18.450  21.419  20.913  1.00  0.00           H  
ATOM   3671  N   LEU A 252      15.797  23.653  19.701  1.00  0.00           N  
ATOM   3672  CA  LEU A 252      14.411  23.398  19.285  1.00  0.00           C  
ATOM   3673  C   LEU A 252      14.412  22.835  17.869  1.00  0.00           C  
ATOM   3674  O   LEU A 252      15.060  23.360  16.968  1.00  0.00           O  
ATOM   3675  CB  LEU A 252      13.574  24.680  19.329  1.00  0.00           C  
ATOM   3676  CG  LEU A 252      13.726  25.535  20.590  1.00  0.00           C  
ATOM   3677  CD1 LEU A 252      13.111  26.925  20.397  1.00  0.00           C  
ATOM   3678  CD2 LEU A 252      13.027  24.824  21.744  1.00  0.00           C  
ATOM   3679  H01 LEU A 252      12.952  25.500  22.596  1.00  0.00           H  
ATOM   3680  H02 LEU A 252      16.369  24.298  19.174  1.00  0.00           H  
ATOM   3681  H03 LEU A 252      13.967  22.681  19.975  1.00  0.00           H  
ATOM   3682  H04 LEU A 252      12.525  24.398  19.240  1.00  0.00           H  
ATOM   3683  H05 LEU A 252      14.787  25.665  20.803  1.00  0.00           H  
ATOM   3684  H06 LEU A 252      12.946  27.106  19.335  1.00  0.00           H  
ATOM   3685  H07 LEU A 252      13.600  23.942  22.028  1.00  0.00           H  
ATOM   3686  H08 LEU A 252      13.938  25.298  18.508  1.00  0.00           H  
ATOM   3687  H09 LEU A 252      13.788  27.681  20.794  1.00  0.00           H  
ATOM   3688  H10 LEU A 252      12.027  24.522  21.432  1.00  0.00           H  
ATOM   3689  H11 LEU A 252      12.159  26.977  20.926  1.00  0.00           H  
ATOM   3690  N   TYR A 253      13.706  21.729  17.723  1.00  0.00           N  
ATOM   3691  CA  TYR A 253      13.543  21.094  16.411  1.00  0.00           C  
ATOM   3692  C   TYR A 253      12.110  21.307  15.930  1.00  0.00           C  
ATOM   3693  O   TYR A 253      11.140  20.866  16.550  1.00  0.00           O  
ATOM   3694  CB  TYR A 253      13.908  19.607  16.451  1.00  0.00           C  
ATOM   3695  CG  TYR A 253      13.637  18.950  15.094  1.00  0.00           C  
ATOM   3696  CD1 TYR A 253      14.513  19.138  14.032  1.00  0.00           C  
ATOM   3697  CD2 TYR A 253      12.439  18.275  14.901  1.00  0.00           C  
ATOM   3698  CE1 TYR A 253      14.188  18.655  12.771  1.00  0.00           C  
ATOM   3699  CE2 TYR A 253      12.115  17.785  13.647  1.00  0.00           C  
ATOM   3700  CZ  TYR A 253      12.990  17.970  12.588  1.00  0.00           C  
ATOM   3701  OH  TYR A 253      12.681  17.401  11.402  1.00  0.00           O  
ATOM   3702  H01 TYR A 253      12.437  16.483  11.541  1.00  0.00           H  
ATOM   3703  H02 TYR A 253      13.269  21.311  18.532  1.00  0.00           H  
ATOM   3704  H03 TYR A 253      14.231  21.559  15.704  1.00  0.00           H  
ATOM   3705  H04 TYR A 253      13.311  19.111  17.216  1.00  0.00           H  
ATOM   3706  H05 TYR A 253      15.455  19.664  14.188  1.00  0.00           H  
ATOM   3707  H06 TYR A 253      11.754  18.131  15.736  1.00  0.00           H  
ATOM   3708  H07 TYR A 253      14.865  18.811  11.931  1.00  0.00           H  
ATOM   3709  H08 TYR A 253      11.175  17.255  13.493  1.00  0.00           H  
ATOM   3710  H09 TYR A 253      14.969  19.511  16.682  1.00  0.00           H  
ATOM   3711  N   ASP A 254      12.047  22.009  14.811  1.00  0.00           N  
ATOM   3712  CA  ASP A 254      10.790  22.295  14.119  1.00  0.00           C  
ATOM   3713  C   ASP A 254      10.655  21.276  12.980  1.00  0.00           C  
ATOM   3714  O   ASP A 254      11.307  21.399  11.949  1.00  0.00           O  
ATOM   3715  CB  ASP A 254      10.856  23.735  13.596  1.00  0.00           C  
ATOM   3716  CG  ASP A 254       9.534  24.169  12.966  1.00  0.00           C  
ATOM   3717  OD1 ASP A 254       8.513  24.068  13.680  1.00  0.00           O  
ATOM   3718  OD2 ASP A 254       9.528  24.465  11.759  1.00  0.00           O1-
ATOM   3719  H01 ASP A 254      11.644  23.803  12.846  1.00  0.00           H  
ATOM   3720  H02 ASP A 254      12.906  22.364  14.416  1.00  0.00           H  
ATOM   3721  H03 ASP A 254       9.921  22.210  14.771  1.00  0.00           H  
ATOM   3722  H04 ASP A 254      11.062  24.393  14.440  1.00  0.00           H  
ATOM   3723  N   SER A 255       9.767  20.310  13.187  1.00  1.00           N  
ATOM   3724  CA  SER A 255       9.449  19.281  12.171  1.00  1.00           C  
ATOM   3725  C   SER A 255       8.967  19.861  10.821  1.00  1.00           C  
ATOM   3726  O   SER A 255       9.474  19.403   9.796  1.00  1.00           O  
ATOM   3727  CB  SER A 255       8.401  18.317  12.733  1.00  1.00           C  
ATOM   3728  OG  SER A 255       8.185  17.212  11.854  1.00  1.00           O  
ATOM   3729  H01 SER A 255       7.961  16.433  12.368  1.00  1.00           H  
ATOM   3730  H02 SER A 255       9.288  20.276  14.076  1.00  1.00           H  
ATOM   3731  H03 SER A 255      10.380  18.756  11.956  1.00  1.00           H  
ATOM   3732  H04 SER A 255       7.461  18.853  12.868  1.00  1.00           H  
ATOM   3733  H05 SER A 255       8.765  17.932  13.685  1.00  1.00           H  
ATOM   3734  N   PRO A 256       8.093  20.889  10.795  1.00  1.54           N  
ATOM   3735  CA  PRO A 256       7.567  21.471   9.546  1.00  1.54           C  
ATOM   3736  C   PRO A 256       8.627  22.094   8.633  1.00  1.54           C  
ATOM   3737  O   PRO A 256       8.575  21.869   7.430  1.00  1.54           O  
ATOM   3738  CB  PRO A 256       6.511  22.494   9.965  1.00  1.54           C  
ATOM   3739  CG  PRO A 256       6.928  22.890  11.372  1.00  1.54           C  
ATOM   3740  CD  PRO A 256       7.457  21.579  11.939  1.00  1.54           C  
ATOM   3741  H01 PRO A 256       8.187  21.769  12.726  1.00  1.54           H  
ATOM   3742  H02 PRO A 256       7.148  20.674   8.932  1.00  1.54           H  
ATOM   3743  H03 PRO A 256       5.516  22.049   9.965  1.00  1.54           H  
ATOM   3744  H04 PRO A 256       6.078  23.255  11.948  1.00  1.54           H  
ATOM   3745  H05 PRO A 256       6.664  20.980  12.386  1.00  1.54           H  
ATOM   3746  H06 PRO A 256       6.456  23.345   9.286  1.00  1.54           H  
ATOM   3747  H07 PRO A 256       7.657  23.700  11.398  1.00  1.54           H  
ATOM   3748  N   SER A 257       9.616  22.771   9.210  1.00  1.64           N  
ATOM   3749  CA  SER A 257      10.729  23.310   8.398  1.00  1.64           C  
ATOM   3750  C   SER A 257      11.995  22.452   8.508  1.00  1.64           C  
ATOM   3751  O   SER A 257      13.042  22.808   7.969  1.00  1.64           O  
ATOM   3752  CB  SER A 257      11.044  24.758   8.790  1.00  1.64           C  
ATOM   3753  OG  SER A 257      11.565  24.801  10.118  1.00  1.64           O  
ATOM   3754  H01 SER A 257      11.805  23.914  10.397  1.00  1.64           H  
ATOM   3755  H02 SER A 257       9.607  22.918  10.209  1.00  1.64           H  
ATOM   3756  H03 SER A 257      10.399  23.285   7.360  1.00  1.64           H  
ATOM   3757  H04 SER A 257      10.132  25.353   8.740  1.00  1.64           H  
ATOM   3758  H05 SER A 257      11.786  25.162   8.101  1.00  1.64           H  
ATOM   3759  N   ASP A 258      11.858  21.280   9.139  1.00  1.52           N  
ATOM   3760  CA  ASP A 258      12.953  20.332   9.398  1.00  1.52           C  
ATOM   3761  C   ASP A 258      14.251  21.056   9.812  1.00  1.52           C  
ATOM   3762  O   ASP A 258      15.296  20.898   9.186  1.00  1.52           O  
ATOM   3763  CB  ASP A 258      13.163  19.438   8.162  1.00  1.52           C  
ATOM   3764  CG  ASP A 258      14.281  18.414   8.396  1.00  1.52           C  
ATOM   3765  OD1 ASP A 258      14.377  17.933   9.552  1.00  1.52           O  
ATOM   3766  OD2 ASP A 258      15.056  18.155   7.458  1.00  1.52           O1-
ATOM   3767  H01 ASP A 258      13.428  20.065   7.311  1.00  1.52           H  
ATOM   3768  H02 ASP A 258      10.935  21.027   9.461  1.00  1.52           H  
ATOM   3769  H03 ASP A 258      12.676  19.699  10.241  1.00  1.52           H  
ATOM   3770  H04 ASP A 258      12.237  18.897   7.969  1.00  1.52           H  
ATOM   3771  N   SER A 259      14.155  21.907  10.819  1.00  1.47           N  
ATOM   3772  CA  SER A 259      15.316  22.719  11.220  1.00  1.47           C  
ATOM   3773  C   SER A 259      15.437  22.853  12.734  1.00  1.47           C  
ATOM   3774  O   SER A 259      14.456  22.754  13.476  1.00  1.47           O  
ATOM   3775  CB  SER A 259      15.296  24.100  10.554  1.00  1.47           C  
ATOM   3776  OG  SER A 259      14.218  24.892  11.056  1.00  1.47           O  
ATOM   3777  H01 SER A 259      14.010  25.587  10.427  1.00  1.47           H  
ATOM   3778  H02 SER A 259      13.281  22.001  11.316  1.00  1.47           H  
ATOM   3779  H03 SER A 259      16.199  22.185  10.870  1.00  1.47           H  
ATOM   3780  H04 SER A 259      15.178  23.976   9.478  1.00  1.47           H  
ATOM   3781  H05 SER A 259      16.234  24.608  10.777  1.00  1.47           H  
ATOM   3782  N   TRP A 260      16.684  23.056  13.128  1.00  1.32           N  
ATOM   3783  CA  TRP A 260      17.073  23.246  14.530  1.00  1.32           C  
ATOM   3784  C   TRP A 260      17.299  24.734  14.799  1.00  1.32           C  
ATOM   3785  O   TRP A 260      18.031  25.415  14.083  1.00  1.32           O  
ATOM   3786  CB  TRP A 260      18.364  22.482  14.805  1.00  1.32           C  
ATOM   3787  CG  TRP A 260      18.141  20.971  14.792  1.00  1.32           C  
ATOM   3788  CD1 TRP A 260      18.350  20.134  13.778  1.00  1.32           C  
ATOM   3789  CD2 TRP A 260      17.793  20.214  15.895  1.00  1.32           C  
ATOM   3790  CE2 TRP A 260      17.822  18.892  15.486  1.00  1.32           C  
ATOM   3791  CE3 TRP A 260      17.458  20.551  17.200  1.00  1.32           C  
ATOM   3792  NE1 TRP A 260      18.165  18.881  14.198  1.00  1.32           N  
ATOM   3793  CZ2 TRP A 260      17.510  17.888  16.393  1.00  1.32           C  
ATOM   3794  CZ3 TRP A 260      17.157  19.545  18.108  1.00  1.32           C  
ATOM   3795  CH2 TRP A 260      17.179  18.215  17.703  1.00  1.32           C  
ATOM   3796  H01 TRP A 260      16.936  17.426  18.415  1.00  1.32           H  
ATOM   3797  H02 TRP A 260      17.408  23.082  12.424  1.00  1.32           H  
ATOM   3798  H03 TRP A 260      16.281  22.874  15.180  1.00  1.32           H  
ATOM   3799  H04 TRP A 260      18.747  22.775  15.783  1.00  1.32           H  
ATOM   3800  H05 TRP A 260      18.628  20.426  12.765  1.00  1.32           H  
ATOM   3801  H06 TRP A 260      17.432  21.596  17.509  1.00  1.32           H  
ATOM   3802  H07 TRP A 260      18.269  18.053  13.629  1.00  1.32           H  
ATOM   3803  H08 TRP A 260      17.525  16.845  16.078  1.00  1.32           H  
ATOM   3804  H09 TRP A 260      16.904  19.797  19.138  1.00  1.32           H  
ATOM   3805  H10 TRP A 260      19.077  22.726  14.018  1.00  1.32           H  
ATOM   3806  N   VAL A 261      16.616  25.204  15.827  1.00  1.24           N  
ATOM   3807  CA  VAL A 261      16.662  26.610  16.249  1.00  1.24           C  
ATOM   3808  C   VAL A 261      17.188  26.709  17.691  1.00  1.24           C  
ATOM   3809  O   VAL A 261      16.819  25.891  18.537  1.00  1.24           O  
ATOM   3810  CB  VAL A 261      15.305  27.328  16.087  1.00  1.24           C  
ATOM   3811  CG1 VAL A 261      14.812  27.314  14.641  1.00  1.24           C  
ATOM   3812  CG2 VAL A 261      14.180  26.723  16.906  1.00  1.24           C  
ATOM   3813  H01 VAL A 261      13.963  27.367  17.758  1.00  1.24           H  
ATOM   3814  H02 VAL A 261      16.033  24.565  16.349  1.00  1.24           H  
ATOM   3815  H03 VAL A 261      17.353  27.130  15.586  1.00  1.24           H  
ATOM   3816  H04 VAL A 261      15.519  28.338  16.436  1.00  1.24           H  
ATOM   3817  H05 VAL A 261      14.538  26.297  14.360  1.00  1.24           H  
ATOM   3818  H06 VAL A 261      14.478  25.737  17.262  1.00  1.24           H  
ATOM   3819  H07 VAL A 261      15.604  27.672  13.983  1.00  1.24           H  
ATOM   3820  H08 VAL A 261      13.289  26.631  16.285  1.00  1.24           H  
ATOM   3821  H09 VAL A 261      13.942  27.964  14.548  1.00  1.24           H  
ATOM   3822  N   PRO A 262      18.091  27.660  17.940  1.00  1.29           N  
ATOM   3823  CA  PRO A 262      18.610  27.923  19.292  1.00  1.29           C  
ATOM   3824  C   PRO A 262      17.435  28.362  20.168  1.00  1.29           C  
ATOM   3825  O   PRO A 262      16.567  29.119  19.732  1.00  1.29           O  
ATOM   3826  CB  PRO A 262      19.582  29.088  19.119  1.00  1.29           C  
ATOM   3827  CG  PRO A 262      20.032  28.970  17.664  1.00  1.29           C  
ATOM   3828  CD  PRO A 262      18.775  28.499  16.938  1.00  1.29           C  
ATOM   3829  H01 PRO A 262      18.152  29.345  16.647  1.00  1.29           H  
ATOM   3830  H02 PRO A 262      19.091  27.058  19.748  1.00  1.29           H  
ATOM   3831  H03 PRO A 262      20.429  28.992  19.798  1.00  1.29           H  
ATOM   3832  H04 PRO A 262      20.837  28.242  17.562  1.00  1.29           H  
ATOM   3833  H05 PRO A 262      18.995  27.963  16.015  1.00  1.29           H  
ATOM   3834  H06 PRO A 262      19.129  30.053  19.344  1.00  1.29           H  
ATOM   3835  H07 PRO A 262      20.427  29.905  17.265  1.00  1.29           H  
ATOM   3836  N   GLY A 263      17.400  27.779  21.363  1.00  1.47           N  
ATOM   3837  CA  GLY A 263      16.411  28.160  22.374  1.00  1.47           C  
ATOM   3838  C   GLY A 263      17.100  28.993  23.470  1.00  1.47           C  
ATOM   3839  O   GLY A 263      18.321  29.171  23.435  1.00  1.47           O  
ATOM   3840  H01 GLY A 263      15.977  27.263  22.816  1.00  1.47           H  
ATOM   3841  H02 GLY A 263      18.072  27.056  21.578  1.00  1.47           H  
ATOM   3842  H03 GLY A 263      15.622  28.750  21.909  1.00  1.47           H  
ATOM   3843  N   PRO A 264      16.322  29.503  24.429  1.00  1.44           N  
ATOM   3844  CA  PRO A 264      16.877  30.225  25.586  1.00  1.44           C  
ATOM   3845  C   PRO A 264      17.636  29.233  26.476  1.00  1.44           C  
ATOM   3846  O   PRO A 264      17.256  28.066  26.579  1.00  1.44           O  
ATOM   3847  CB  PRO A 264      15.649  30.789  26.300  1.00  1.44           C  
ATOM   3848  CG  PRO A 264      14.563  29.759  25.998  1.00  1.44           C  
ATOM   3849  CD  PRO A 264      14.859  29.346  24.559  1.00  1.44           C  
ATOM   3850  H01 PRO A 264      14.564  28.311  24.385  1.00  1.44           H  
ATOM   3851  H02 PRO A 264      17.580  31.013  25.318  1.00  1.44           H  
ATOM   3852  H03 PRO A 264      15.381  31.768  25.903  1.00  1.44           H  
ATOM   3853  H04 PRO A 264      13.570  30.202  26.081  1.00  1.44           H  
ATOM   3854  H05 PRO A 264      14.309  29.944  23.832  1.00  1.44           H  
ATOM   3855  H06 PRO A 264      15.808  30.940  27.368  1.00  1.44           H  
ATOM   3856  H07 PRO A 264      14.569  28.918  26.692  1.00  1.44           H  
ATOM   3857  N   ASP A 265      18.725  29.705  27.068  1.00  1.56           N  
ATOM   3858  CA  ASP A 265      19.446  28.924  28.092  1.00  1.56           C  
ATOM   3859  C   ASP A 265      18.527  28.682  29.292  1.00  1.56           C  
ATOM   3860  O   ASP A 265      17.699  29.531  29.624  1.00  1.56           O  
ATOM   3861  CB  ASP A 265      20.692  29.676  28.571  1.00  1.56           C  
ATOM   3862  CG  ASP A 265      21.871  29.613  27.594  1.00  1.56           C  
ATOM   3863  OD1 ASP A 265      21.647  29.278  26.407  1.00  1.56           O  
ATOM   3864  OD2 ASP A 265      22.976  29.989  28.037  1.00  1.56           O1-
ATOM   3865  H01 ASP A 265      21.009  29.245  29.521  1.00  1.56           H  
ATOM   3866  H02 ASP A 265      19.069  30.620  26.812  1.00  1.56           H  
ATOM   3867  H03 ASP A 265      19.749  27.976  27.649  1.00  1.56           H  
ATOM   3868  H04 ASP A 265      20.412  30.726  28.660  1.00  1.56           H  
ATOM   3869  N   MET A 266      18.636  27.490  29.861  1.00  1.58           N  
ATOM   3870  CA  MET A 266      17.949  27.195  31.129  1.00  1.58           C  
ATOM   3871  C   MET A 266      18.581  28.035  32.243  1.00  1.58           C  
ATOM   3872  O   MET A 266      19.716  28.497  32.136  1.00  1.58           O  
ATOM   3873  CB  MET A 266      18.051  25.715  31.486  1.00  1.58           C  
ATOM   3874  CG  MET A 266      17.293  24.829  30.495  1.00  1.58           C  
ATOM   3875  SD  MET A 266      17.312  23.064  30.973  1.00  1.58           S  
ATOM   3876  CE  MET A 266      19.057  22.727  30.905  1.00  1.58           C  
ATOM   3877  H01 MET A 266      19.406  22.820  29.877  1.00  1.58           H  
ATOM   3878  H02 MET A 266      19.197  26.776  29.419  1.00  1.58           H  
ATOM   3879  H03 MET A 266      16.893  27.442  31.018  1.00  1.58           H  
ATOM   3880  H04 MET A 266      17.636  25.564  32.482  1.00  1.58           H  
ATOM   3881  H05 MET A 266      17.753  24.930  29.512  1.00  1.58           H  
ATOM   3882  H06 MET A 266      19.246  21.715  31.263  1.00  1.58           H  
ATOM   3883  H07 MET A 266      19.103  25.434  31.450  1.00  1.58           H  
ATOM   3884  H08 MET A 266      16.254  25.157  30.487  1.00  1.58           H  
ATOM   3885  H09 MET A 266      19.589  23.440  31.534  1.00  1.58           H  
ATOM   3886  N   GLN A 267      17.787  28.276  33.275  1.00  1.59           N  
ATOM   3887  CA  GLN A 267      18.253  28.971  34.486  1.00  1.59           C  
ATOM   3888  C   GLN A 267      19.341  28.167  35.213  1.00  1.59           C  
ATOM   3889  O   GLN A 267      20.286  28.730  35.759  1.00  1.59           O  
ATOM   3890  CB  GLN A 267      17.057  29.229  35.408  1.00  1.59           C  
ATOM   3891  CG  GLN A 267      16.076  30.227  34.773  1.00  1.59           C  
ATOM   3892  CD  GLN A 267      16.721  31.586  34.470  1.00  1.59           C  
ATOM   3893  NE2 GLN A 267      17.538  32.068  35.389  1.00  1.59           N  
ATOM   3894  OE1 GLN A 267      16.527  32.185  33.425  1.00  1.59           O  
ATOM   3895  H01 GLN A 267      17.699  31.552  36.242  1.00  1.59           H  
ATOM   3896  H02 GLN A 267      16.825  27.971  33.229  1.00  1.59           H  
ATOM   3897  H03 GLN A 267      18.700  29.922  34.196  1.00  1.59           H  
ATOM   3898  H04 GLN A 267      17.416  29.634  36.354  1.00  1.59           H  
ATOM   3899  H05 GLN A 267      15.243  30.382  35.459  1.00  1.59           H  
ATOM   3900  H06 GLN A 267      18.002  32.952  35.238  1.00  1.59           H  
ATOM   3901  H07 GLN A 267      16.535  28.286  35.571  1.00  1.59           H  
ATOM   3902  H08 GLN A 267      15.746  29.803  33.825  1.00  1.59           H  
ATOM   3903  N   VAL A 268      19.164  26.850  35.189  1.00  1.48           N  
ATOM   3904  CA  VAL A 268      20.065  25.902  35.864  1.00  1.48           C  
ATOM   3905  C   VAL A 268      20.582  24.900  34.820  1.00  1.48           C  
ATOM   3906  O   VAL A 268      19.809  24.376  34.018  1.00  1.48           O  
ATOM   3907  CB  VAL A 268      19.300  25.177  36.990  1.00  1.48           C  
ATOM   3908  CG1 VAL A 268      20.236  24.278  37.802  1.00  1.48           C  
ATOM   3909  CG2 VAL A 268      18.596  26.146  37.952  1.00  1.48           C  
ATOM   3910  H01 VAL A 268      18.511  27.126  37.483  1.00  1.48           H  
ATOM   3911  H02 VAL A 268      18.372  26.481  34.682  1.00  1.48           H  
ATOM   3912  H03 VAL A 268      20.910  26.426  36.311  1.00  1.48           H  
ATOM   3913  H04 VAL A 268      18.540  24.576  36.491  1.00  1.48           H  
ATOM   3914  H05 VAL A 268      20.512  23.408  37.206  1.00  1.48           H  
ATOM   3915  H06 VAL A 268      19.175  26.231  38.871  1.00  1.48           H  
ATOM   3916  H07 VAL A 268      19.730  23.951  38.710  1.00  1.48           H  
ATOM   3917  H08 VAL A 268      17.601  25.767  38.184  1.00  1.48           H  
ATOM   3918  H09 VAL A 268      21.134  24.835  38.068  1.00  1.48           H  
ATOM   3919  N   ALA A 269      21.891  24.678  34.862  1.00  1.49           N  
ATOM   3920  CA  ALA A 269      22.561  23.673  34.015  1.00  1.49           C  
ATOM   3921  C   ALA A 269      22.209  22.263  34.508  1.00  1.49           C  
ATOM   3922  O   ALA A 269      22.253  22.012  35.708  1.00  1.49           O  
ATOM   3923  CB  ALA A 269      24.066  23.907  34.105  1.00  1.49           C  
ATOM   3924  H01 ALA A 269      24.451  23.454  35.019  1.00  1.49           H  
ATOM   3925  H02 ALA A 269      22.452  25.221  35.502  1.00  1.49           H  
ATOM   3926  H03 ALA A 269      22.232  23.764  32.980  1.00  1.49           H  
ATOM   3927  H04 ALA A 269      24.268  24.978  34.117  1.00  1.49           H  
ATOM   3928  H05 ALA A 269      24.556  23.456  33.242  1.00  1.49           H  
ATOM   3929  N   ARG A 270      21.797  21.410  33.578  1.00  1.37           N  
ATOM   3930  CA  ARG A 270      21.266  20.072  33.903  1.00  1.37           C  
ATOM   3931  C   ARG A 270      21.717  19.022  32.884  1.00  1.37           C  
ATOM   3932  O   ARG A 270      21.985  19.317  31.718  1.00  1.37           O  
ATOM   3933  CB  ARG A 270      19.733  20.089  33.899  1.00  1.37           C  
ATOM   3934  CG  ARG A 270      19.136  21.223  34.730  1.00  1.37           C  
ATOM   3935  CD  ARG A 270      17.627  21.275  34.551  1.00  1.37           C  
ATOM   3936  NE  ARG A 270      17.140  22.505  35.191  1.00  1.37           N  
ATOM   3937  CZ  ARG A 270      16.487  22.565  36.349  1.00  1.37           C  
ATOM   3938  NH1 ARG A 270      16.261  21.476  37.071  1.00  1.37           N1+
ATOM   3939  NH2 ARG A 270      16.047  23.728  36.799  1.00  1.37           N  
ATOM   3940  H01 ARG A 270      15.550  23.775  37.677  1.00  1.37           H  
ATOM   3941  H02 ARG A 270      21.849  21.688  32.608  1.00  1.37           H  
ATOM   3942  H03 ARG A 270      21.650  19.814  34.890  1.00  1.37           H  
ATOM   3943  H04 ARG A 270      19.375  19.141  34.300  1.00  1.37           H  
ATOM   3944  H05 ARG A 270      19.569  22.170  34.409  1.00  1.37           H  
ATOM   3945  H06 ARG A 270      17.167  20.405  35.020  1.00  1.37           H  
ATOM   3946  H07 ARG A 270      17.315  23.377  34.712  1.00  1.37           H  
ATOM   3947  H08 ARG A 270      16.588  20.577  36.745  1.00  1.37           H  
ATOM   3948  H09 ARG A 270      16.207  24.570  36.264  1.00  1.37           H  
ATOM   3949  H10 ARG A 270      19.416  20.245  32.868  1.00  1.37           H  
ATOM   3950  H11 ARG A 270      19.361  21.046  35.782  1.00  1.37           H  
ATOM   3951  H12 ARG A 270      17.369  21.270  33.492  1.00  1.37           H  
ATOM   3952  H13 ARG A 270      15.762  21.545  37.947  1.00  1.37           H  
ATOM   3953  N   GLY A 271      21.695  17.781  33.369  1.00  1.24           N  
ATOM   3954  CA  GLY A 271      21.908  16.584  32.537  1.00  1.24           C  
ATOM   3955  C   GLY A 271      21.114  15.444  33.163  1.00  1.24           C  
ATOM   3956  O   GLY A 271      21.118  15.311  34.386  1.00  1.24           O  
ATOM   3957  H01 GLY A 271      22.968  16.331  32.512  1.00  1.24           H  
ATOM   3958  H02 GLY A 271      21.524  17.655  34.356  1.00  1.24           H  
ATOM   3959  H03 GLY A 271      21.579  16.764  31.514  1.00  1.24           H  
ATOM   3960  N   TYR A 272      20.472  14.634  32.326  1.00  1.09           N  
ATOM   3961  CA  TYR A 272      19.626  13.494  32.775  1.00  1.09           C  
ATOM   3962  C   TYR A 272      18.331  13.883  33.494  1.00  1.09           C  
ATOM   3963  O   TYR A 272      17.703  13.068  34.173  1.00  1.09           O  
ATOM   3964  CB  TYR A 272      20.379  12.535  33.717  1.00  1.09           C  
ATOM   3965  CG  TYR A 272      21.358  11.609  33.011  1.00  1.09           C  
ATOM   3966  CD1 TYR A 272      21.853  11.937  31.782  1.00  1.09           C  
ATOM   3967  CD2 TYR A 272      21.788  10.421  33.602  1.00  1.09           C  
ATOM   3968  CE1 TYR A 272      22.750  11.073  31.243  1.00  1.09           C  
ATOM   3969  CE2 TYR A 272      22.685   9.546  32.990  1.00  1.09           C  
ATOM   3970  CZ  TYR A 272      23.174   9.876  31.758  1.00  1.09           C  
ATOM   3971  OH  TYR A 272      24.145   9.187  31.107  1.00  1.09           O  
ATOM   3972  S01 TYR A 272      23.432  11.532  29.744  0.00  0.00           S  
ATOM   3973  H02 TYR A 272      24.333   9.614  30.268  1.00  1.09           H  
ATOM   3974  H03 TYR A 272      20.563  14.801  31.334  1.00  1.09           H  
ATOM   3975  H04 TYR A 272      19.370  13.013  31.831  1.00  1.09           H  
ATOM   3976  H05 TYR A 272      19.645  11.923  34.241  1.00  1.09           H  
ATOM   3977  H06 TYR A 272      21.545  12.844  31.262  1.00  1.09           H  
ATOM   3978  H07 TYR A 272      21.405  10.164  34.589  1.00  1.09           H  
ATOM   3979  H08 TYR A 272      22.988   8.622  33.482  1.00  1.09           H  
ATOM   3980  H09 TYR A 272      20.967  13.157  34.392  1.00  1.09           H  
ATOM   3981  N   GLN A 273      17.983  15.159  33.415  1.00  1.03           N  
ATOM   3982  CA  GLN A 273      16.675  15.619  33.896  1.00  1.03           C  
ATOM   3983  C   GLN A 273      15.584  15.067  32.964  1.00  1.03           C  
ATOM   3984  O   GLN A 273      15.816  14.793  31.786  1.00  1.03           O  
ATOM   3985  CB  GLN A 273      16.593  17.153  33.956  1.00  1.03           C  
ATOM   3986  CG  GLN A 273      16.486  17.849  32.593  1.00  1.03           C  
ATOM   3987  CD  GLN A 273      17.790  17.966  31.806  1.00  1.03           C  
ATOM   3988  NE2 GLN A 273      17.752  18.821  30.821  1.00  1.03           N  
ATOM   3989  OE1 GLN A 273      18.826  17.374  32.070  1.00  1.03           O  
ATOM   3990  H01 GLN A 273      16.899  19.324  30.622  1.00  1.03           H  
ATOM   3991  H02 GLN A 273      18.629  15.826  33.017  1.00  1.03           H  
ATOM   3992  H03 GLN A 273      16.529  15.250  34.911  1.00  1.03           H  
ATOM   3993  H04 GLN A 273      17.489  17.521  34.455  1.00  1.03           H  
ATOM   3994  H05 GLN A 273      16.103  18.856  32.759  1.00  1.03           H  
ATOM   3995  H06 GLN A 273      18.575  18.980  30.258  1.00  1.03           H  
ATOM   3996  H07 GLN A 273      15.673  17.388  34.492  1.00  1.03           H  
ATOM   3997  H08 GLN A 273      15.830  17.222  31.990  1.00  1.03           H  
ATOM   3998  N   SER A 274      14.398  14.956  33.530  1.00  0.92           N  
ATOM   3999  CA  SER A 274      13.181  14.781  32.721  1.00  0.92           C  
ATOM   4000  C   SER A 274      12.496  16.139  32.586  1.00  0.92           C  
ATOM   4001  O   SER A 274      12.573  16.991  33.469  1.00  0.92           O  
ATOM   4002  CB  SER A 274      12.193  13.821  33.377  1.00  0.92           C  
ATOM   4003  OG  SER A 274      12.720  12.497  33.383  1.00  0.92           O  
ATOM   4004  H01 SER A 274      12.839  12.195  32.479  1.00  0.92           H  
ATOM   4005  H02 SER A 274      14.324  14.992  34.537  1.00  0.92           H  
ATOM   4006  H03 SER A 274      13.473  14.370  31.755  1.00  0.92           H  
ATOM   4007  H04 SER A 274      11.256  13.833  32.821  1.00  0.92           H  
ATOM   4008  H05 SER A 274      12.020  14.138  34.405  1.00  0.92           H  
ATOM   4009  N   SER A 275      11.862  16.313  31.440  1.00  0.84           N  
ATOM   4010  CA  SER A 275      11.012  17.486  31.173  1.00  0.84           C  
ATOM   4011  C   SER A 275       9.649  16.976  30.702  1.00  0.84           C  
ATOM   4012  O   SER A 275       9.584  15.943  30.034  1.00  0.84           O  
ATOM   4013  CB  SER A 275      11.656  18.396  30.121  1.00  0.84           C  
ATOM   4014  OG  SER A 275      11.950  17.633  28.947  1.00  0.84           O  
ATOM   4015  H01 SER A 275      11.840  18.186  28.170  1.00  0.84           H  
ATOM   4016  H02 SER A 275      11.964  15.614  30.718  1.00  0.84           H  
ATOM   4017  H03 SER A 275      10.894  18.083  32.078  1.00  0.84           H  
ATOM   4018  H04 SER A 275      12.578  18.819  30.521  1.00  0.84           H  
ATOM   4019  H05 SER A 275      10.968  19.202  29.867  1.00  0.84           H  
ATOM   4020  N   ALA A 276       8.592  17.651  31.130  1.00  0.85           N  
ATOM   4021  CA  ALA A 276       7.217  17.272  30.776  1.00  0.85           C  
ATOM   4022  C   ALA A 276       6.444  18.488  30.266  1.00  0.85           C  
ATOM   4023  O   ALA A 276       6.496  19.569  30.860  1.00  0.85           O  
ATOM   4024  CB  ALA A 276       6.508  16.683  31.996  1.00  0.85           C  
ATOM   4025  H01 ALA A 276       6.436  17.441  32.776  1.00  0.85           H  
ATOM   4026  H02 ALA A 276       8.737  18.456  31.722  1.00  0.85           H  
ATOM   4027  H03 ALA A 276       7.255  16.523  29.985  1.00  0.85           H  
ATOM   4028  H04 ALA A 276       7.074  15.829  32.369  1.00  0.85           H  
ATOM   4029  H05 ALA A 276       5.507  16.358  31.712  1.00  0.85           H  
ATOM   4030  N   THR A 277       5.765  18.276  29.147  1.00  0.79           N  
ATOM   4031  CA  THR A 277       4.872  19.299  28.574  1.00  0.79           C  
ATOM   4032  C   THR A 277       3.649  19.419  29.490  1.00  0.79           C  
ATOM   4033  O   THR A 277       3.130  18.439  30.021  1.00  0.79           O  
ATOM   4034  CB  THR A 277       4.481  18.925  27.138  1.00  0.79           C  
ATOM   4035  CG2 THR A 277       3.592  19.981  26.467  1.00  0.79           C  
ATOM   4036  OG1 THR A 277       5.686  18.758  26.384  1.00  0.79           O  
ATOM   4037  H01 THR A 277       5.905  19.582  25.943  1.00  0.79           H  
ATOM   4038  H02 THR A 277       5.862  17.389  28.674  1.00  0.79           H  
ATOM   4039  H03 THR A 277       5.374  20.265  28.517  1.00  0.79           H  
ATOM   4040  H04 THR A 277       3.897  18.005  27.170  1.00  0.79           H  
ATOM   4041  H05 THR A 277       3.331  19.651  25.461  1.00  0.79           H  
ATOM   4042  H06 THR A 277       4.130  20.927  26.412  1.00  0.79           H  
ATOM   4043  H07 THR A 277       2.682  20.114  27.052  1.00  0.79           H  
ATOM   4044  N   MET A 278       3.227  20.656  29.653  1.00  0.76           N  
ATOM   4045  CA  MET A 278       2.143  21.024  30.573  1.00  0.76           C  
ATOM   4046  C   MET A 278       0.848  21.234  29.787  1.00  0.76           C  
ATOM   4047  O   MET A 278       0.865  21.447  28.573  1.00  0.76           O  
ATOM   4048  CB  MET A 278       2.563  22.305  31.285  1.00  0.76           C  
ATOM   4049  CG  MET A 278       3.777  22.077  32.195  1.00  0.76           C  
ATOM   4050  SD  MET A 278       4.573  23.622  32.762  1.00  0.76           S  
ATOM   4051  CE  MET A 278       3.154  24.556  33.295  1.00  0.76           C  
ATOM   4052  H01 MET A 278       2.898  25.295  32.535  1.00  0.76           H  
ATOM   4053  H02 MET A 278       3.671  21.389  29.118  1.00  0.76           H  
ATOM   4054  H03 MET A 278       1.962  20.235  31.303  1.00  0.76           H  
ATOM   4055  H04 MET A 278       1.730  22.663  31.890  1.00  0.76           H  
ATOM   4056  H05 MET A 278       4.514  21.491  31.646  1.00  0.76           H  
ATOM   4057  H06 MET A 278       3.383  25.062  34.233  1.00  0.76           H  
ATOM   4058  H07 MET A 278       2.839  23.039  30.528  1.00  0.76           H  
ATOM   4059  H08 MET A 278       3.415  21.561  33.084  1.00  0.76           H  
ATOM   4060  H09 MET A 278       2.311  23.882  33.443  1.00  0.76           H  
ATOM   4061  N   SER A 279      -0.245  21.326  30.535  1.00  0.45           N  
ATOM   4062  CA  SER A 279      -1.592  21.543  29.966  1.00  0.45           C  
ATOM   4063  C   SER A 279      -1.708  22.820  29.117  1.00  0.45           C  
ATOM   4064  O   SER A 279      -2.571  22.938  28.253  1.00  0.45           O  
ATOM   4065  CB  SER A 279      -2.632  21.583  31.084  1.00  0.45           C  
ATOM   4066  OG  SER A 279      -2.325  22.629  32.007  1.00  0.45           O  
ATOM   4067  H01 SER A 279      -2.113  22.249  32.863  1.00  0.45           H  
ATOM   4068  H02 SER A 279      -0.152  21.244  31.537  1.00  0.45           H  
ATOM   4069  H03 SER A 279      -1.775  20.702  29.297  1.00  0.45           H  
ATOM   4070  H04 SER A 279      -2.634  20.628  31.609  1.00  0.45           H  
ATOM   4071  H05 SER A 279      -3.614  21.770  30.649  1.00  0.45           H  
ATOM   4072  N   ASP A 280      -0.815  23.775  29.360  1.00  0.00           N  
ATOM   4073  CA  ASP A 280      -0.804  25.038  28.599  1.00  0.00           C  
ATOM   4074  C   ASP A 280       0.273  25.121  27.499  1.00  0.00           C  
ATOM   4075  O   ASP A 280       0.580  26.213  27.018  1.00  0.00           O  
ATOM   4076  CB  ASP A 280      -0.698  26.220  29.572  1.00  0.00           C  
ATOM   4077  CG  ASP A 280       0.567  26.200  30.435  1.00  0.00           C  
ATOM   4078  OD1 ASP A 280       1.550  25.521  30.041  1.00  0.00           O  
ATOM   4079  OD2 ASP A 280       0.527  26.844  31.497  1.00  0.00           O1-
ATOM   4080  H01 ASP A 280      -1.565  26.201  30.232  1.00  0.00           H  
ATOM   4081  H02 ASP A 280      -0.126  23.631  30.085  1.00  0.00           H  
ATOM   4082  H03 ASP A 280      -1.749  25.078  28.057  1.00  0.00           H  
ATOM   4083  H04 ASP A 280      -0.654  27.125  28.967  1.00  0.00           H  
ATOM   4084  N   GLY A 281       0.951  23.995  27.244  1.00  0.00           N  
ATOM   4085  CA  GLY A 281       1.957  23.935  26.171  1.00  0.00           C  
ATOM   4086  C   GLY A 281       3.396  24.180  26.635  1.00  0.00           C  
ATOM   4087  O   GLY A 281       4.335  23.945  25.873  1.00  0.00           O  
ATOM   4088  H01 GLY A 281       1.706  24.689  25.425  1.00  0.00           H  
ATOM   4089  H02 GLY A 281       0.769  23.171  27.799  1.00  0.00           H  
ATOM   4090  H03 GLY A 281       1.928  22.920  25.775  1.00  0.00           H  
ATOM   4091  N   ARG A 282       3.530  24.781  27.813  1.00  0.00           N  
ATOM   4092  CA  ARG A 282       4.844  25.028  28.427  1.00  0.00           C  
ATOM   4093  C   ARG A 282       5.517  23.719  28.846  1.00  0.00           C  
ATOM   4094  O   ARG A 282       4.885  22.665  28.873  1.00  0.00           O  
ATOM   4095  CB  ARG A 282       4.707  25.950  29.633  1.00  0.00           C  
ATOM   4096  CG  ARG A 282       4.313  27.359  29.189  1.00  0.00           C  
ATOM   4097  CD  ARG A 282       4.375  28.329  30.364  1.00  0.00           C  
ATOM   4098  NE  ARG A 282       3.423  27.927  31.415  1.00  0.00           N  
ATOM   4099  CZ  ARG A 282       3.365  28.435  32.643  1.00  0.00           C  
ATOM   4100  NH1 ARG A 282       4.234  29.353  33.045  1.00  0.00           N1+
ATOM   4101  NH2 ARG A 282       2.400  28.063  33.472  1.00  0.00           N  
ATOM   4102  H01 ARG A 282       2.347  28.464  34.398  1.00  0.00           H  
ATOM   4103  H02 ARG A 282       2.699  25.079  28.305  1.00  0.00           H  
ATOM   4104  H03 ARG A 282       5.472  25.511  27.679  1.00  0.00           H  
ATOM   4105  H04 ARG A 282       5.659  25.993  30.162  1.00  0.00           H  
ATOM   4106  H05 ARG A 282       3.298  27.340  28.793  1.00  0.00           H  
ATOM   4107  H06 ARG A 282       4.125  29.331  30.016  1.00  0.00           H  
ATOM   4108  H07 ARG A 282       2.757  27.204  31.183  1.00  0.00           H  
ATOM   4109  H08 ARG A 282       4.966  29.663  32.422  1.00  0.00           H  
ATOM   4110  H09 ARG A 282       1.718  27.379  33.178  1.00  0.00           H  
ATOM   4111  H10 ARG A 282       3.930  25.558  30.289  1.00  0.00           H  
ATOM   4112  H11 ARG A 282       5.010  27.693  28.421  1.00  0.00           H  
ATOM   4113  H12 ARG A 282       5.383  28.317  30.778  1.00  0.00           H  
ATOM   4114  H13 ARG A 282       4.164  29.742  33.974  1.00  0.00           H  
ATOM   4115  N   VAL A 283       6.818  23.811  29.061  1.00  0.00           N  
ATOM   4116  CA  VAL A 283       7.631  22.641  29.436  1.00  0.00           C  
ATOM   4117  C   VAL A 283       8.215  22.879  30.835  1.00  0.00           C  
ATOM   4118  O   VAL A 283       8.868  23.891  31.080  1.00  0.00           O  
ATOM   4119  CB  VAL A 283       8.736  22.408  28.388  1.00  0.00           C  
ATOM   4120  CG1 VAL A 283       9.604  21.196  28.739  1.00  0.00           C  
ATOM   4121  CG2 VAL A 283       8.151  22.198  26.986  1.00  0.00           C  
ATOM   4122  H01 VAL A 283       7.881  21.150  26.857  1.00  0.00           H  
ATOM   4123  H02 VAL A 283       7.268  24.710  28.965  1.00  0.00           H  
ATOM   4124  H03 VAL A 283       7.016  21.742  29.462  1.00  0.00           H  
ATOM   4125  H04 VAL A 283       9.352  23.307  28.394  1.00  0.00           H  
ATOM   4126  H05 VAL A 283       9.834  20.638  27.831  1.00  0.00           H  
ATOM   4127  H06 VAL A 283       8.892  22.478  26.237  1.00  0.00           H  
ATOM   4128  H07 VAL A 283       9.066  20.553  29.435  1.00  0.00           H  
ATOM   4129  H08 VAL A 283       7.263  22.818  26.867  1.00  0.00           H  
ATOM   4130  H09 VAL A 283      10.531  21.535  29.201  1.00  0.00           H  
ATOM   4131  N   PHE A 284       8.036  21.872  31.675  1.00  0.00           N  
ATOM   4132  CA  PHE A 284       8.559  21.862  33.051  1.00  0.00           C  
ATOM   4133  C   PHE A 284       9.697  20.842  33.138  1.00  0.00           C  
ATOM   4134  O   PHE A 284       9.600  19.754  32.578  1.00  0.00           O  
ATOM   4135  CB  PHE A 284       7.416  21.452  33.983  1.00  0.00           C  
ATOM   4136  CG  PHE A 284       7.847  21.307  35.444  1.00  0.00           C  
ATOM   4137  CD1 PHE A 284       7.838  22.416  36.279  1.00  0.00           C  
ATOM   4138  CD2 PHE A 284       8.147  20.049  35.957  1.00  0.00           C  
ATOM   4139  CE1 PHE A 284       8.117  22.268  37.631  1.00  0.00           C  
ATOM   4140  CE2 PHE A 284       8.423  19.901  37.310  1.00  0.00           C  
ATOM   4141  CZ  PHE A 284       8.415  21.011  38.146  1.00  0.00           C  
ATOM   4142  H01 PHE A 284       8.642  20.896  39.206  1.00  0.00           H  
ATOM   4143  H02 PHE A 284       7.514  21.069  31.355  1.00  0.00           H  
ATOM   4144  H03 PHE A 284       8.938  22.843  33.336  1.00  0.00           H  
ATOM   4145  H04 PHE A 284       7.018  20.496  33.643  1.00  0.00           H  
ATOM   4146  H05 PHE A 284       7.612  23.402  35.873  1.00  0.00           H  
ATOM   4147  H06 PHE A 284       8.165  19.181  35.298  1.00  0.00           H  
ATOM   4148  H07 PHE A 284       8.102  23.137  38.289  1.00  0.00           H  
ATOM   4149  H08 PHE A 284       8.646  18.914  37.716  1.00  0.00           H  
ATOM   4150  H09 PHE A 284       6.669  22.245  33.945  1.00  0.00           H  
ATOM   4151  N   THR A 285      10.752  21.229  33.836  1.00  0.00           N  
ATOM   4152  CA  THR A 285      11.892  20.333  34.102  1.00  0.00           C  
ATOM   4153  C   THR A 285      12.369  20.516  35.546  1.00  0.00           C  
ATOM   4154  O   THR A 285      12.219  21.599  36.117  1.00  0.00           O  
ATOM   4155  CB  THR A 285      13.030  20.570  33.097  1.00  0.00           C  
ATOM   4156  CG2 THR A 285      13.732  21.926  33.243  1.00  0.00           C  
ATOM   4157  OG1 THR A 285      13.975  19.516  33.249  1.00  0.00           O  
ATOM   4158  H01 THR A 285      14.197  19.158  32.386  1.00  0.00           H  
ATOM   4159  H02 THR A 285      10.777  22.171  34.199  1.00  0.00           H  
ATOM   4160  H03 THR A 285      11.566  19.301  33.975  1.00  0.00           H  
ATOM   4161  H04 THR A 285      12.587  20.582  32.101  1.00  0.00           H  
ATOM   4162  H05 THR A 285      13.911  22.131  34.298  1.00  0.00           H  
ATOM   4163  H06 THR A 285      13.102  22.709  32.822  1.00  0.00           H  
ATOM   4164  H07 THR A 285      14.683  21.901  32.712  1.00  0.00           H  
ATOM   4165  N   ILE A 286      12.941  19.448  36.077  1.00  0.00           N  
ATOM   4166  CA  ILE A 286      13.479  19.429  37.447  1.00  0.00           C  
ATOM   4167  C   ILE A 286      14.607  18.386  37.544  1.00  0.00           C  
ATOM   4168  O   ILE A 286      14.588  17.370  36.847  1.00  0.00           O  
ATOM   4169  CB  ILE A 286      12.316  19.171  38.425  1.00  0.00           C  
ATOM   4170  CG1 ILE A 286      12.745  19.454  39.873  1.00  0.00           C  
ATOM   4171  CG2 ILE A 286      11.700  17.771  38.233  1.00  0.00           C  
ATOM   4172  CD1 ILE A 286      11.582  19.467  40.869  1.00  0.00           C  
ATOM   4173  H01 ILE A 286      11.373  20.493  41.171  1.00  0.00           H  
ATOM   4174  H02 ILE A 286      13.012  18.610  35.518  1.00  0.00           H  
ATOM   4175  H03 ILE A 286      13.925  20.387  37.715  1.00  0.00           H  
ATOM   4176  H04 ILE A 286      11.515  19.874  38.194  1.00  0.00           H  
ATOM   4177  H05 ILE A 286      13.236  20.427  39.903  1.00  0.00           H  
ATOM   4178  H06 ILE A 286      11.538  17.308  39.206  1.00  0.00           H  
ATOM   4179  H07 ILE A 286      11.847  18.876  41.746  1.00  0.00           H  
ATOM   4180  H08 ILE A 286      13.410  18.644  40.172  1.00  0.00           H  
ATOM   4181  H09 ILE A 286      12.378  17.153  37.644  1.00  0.00           H  
ATOM   4182  H10 ILE A 286      10.697  19.040  40.398  1.00  0.00           H  
ATOM   4183  H11 ILE A 286      10.747  17.862  37.712  1.00  0.00           H  
ATOM   4184  N   GLY A 287      15.513  18.645  38.492  1.00  0.50           N  
ATOM   4185  CA  GLY A 287      16.682  17.787  38.743  1.00  0.50           C  
ATOM   4186  C   GLY A 287      17.643  17.793  37.551  1.00  0.50           C  
ATOM   4187  O   GLY A 287      17.714  18.755  36.788  1.00  0.50           O  
ATOM   4188  H01 GLY A 287      16.343  16.767  38.921  1.00  0.50           H  
ATOM   4189  H02 GLY A 287      15.389  19.469  39.063  1.00  0.50           H  
ATOM   4190  H03 GLY A 287      17.212  18.174  39.613  1.00  0.50           H  
ATOM   4191  N   GLY A 288      18.385  16.691  37.469  1.00  1.06           N  
ATOM   4192  CA  GLY A 288      19.379  16.478  36.413  1.00  1.06           C  
ATOM   4193  C   GLY A 288      20.772  16.936  36.848  1.00  1.06           C  
ATOM   4194  O   GLY A 288      21.309  17.890  36.295  1.00  1.06           O  
ATOM   4195  H01 GLY A 288      19.082  17.041  35.528  1.00  1.06           H  
ATOM   4196  H02 GLY A 288      18.258  15.970  38.165  1.00  1.06           H  
ATOM   4197  H03 GLY A 288      19.424  15.410  36.199  1.00  1.06           H  
ATOM   4198  N   SER A 289      21.396  16.105  37.676  1.00  1.29           N  
ATOM   4199  CA  SER A 289      22.768  16.369  38.160  1.00  1.29           C  
ATOM   4200  C   SER A 289      23.844  15.544  37.446  1.00  1.29           C  
ATOM   4201  O   SER A 289      24.994  15.517  37.888  1.00  1.29           O  
ATOM   4202  CB  SER A 289      22.883  16.123  39.668  1.00  1.29           C  
ATOM   4203  OG  SER A 289      22.122  17.097  40.379  1.00  1.29           O  
ATOM   4204  H01 SER A 289      22.003  17.875  39.829  1.00  1.29           H  
ATOM   4205  H02 SER A 289      20.920  15.269  37.984  1.00  1.29           H  
ATOM   4206  H03 SER A 289      22.948  17.419  37.931  1.00  1.29           H  
ATOM   4207  H04 SER A 289      23.929  16.192  39.967  1.00  1.29           H  
ATOM   4208  H05 SER A 289      22.499  15.130  39.899  1.00  1.29           H  
ATOM   4209  N   TRP A 290      23.491  14.926  36.314  1.00  1.51           N  
ATOM   4210  CA  TRP A 290      24.498  14.237  35.481  1.00  1.51           C  
ATOM   4211  C   TRP A 290      25.568  15.225  34.989  1.00  1.51           C  
ATOM   4212  O   TRP A 290      26.751  14.897  34.924  1.00  1.51           O  
ATOM   4213  CB  TRP A 290      23.856  13.556  34.273  1.00  1.51           C  
ATOM   4214  CG  TRP A 290      24.879  12.757  33.460  1.00  1.51           C  
ATOM   4215  CD1 TRP A 290      25.354  11.560  33.791  1.00  1.51           C  
ATOM   4216  CD2 TRP A 290      25.542  13.165  32.311  1.00  1.51           C  
ATOM   4217  CE2 TRP A 290      26.411  12.138  31.982  1.00  1.51           C  
ATOM   4218  CE3 TRP A 290      25.450  14.289  31.498  1.00  1.51           C  
ATOM   4219  NE1 TRP A 290      26.273  11.187  32.901  1.00  1.51           N  
ATOM   4220  CZ2 TRP A 290      27.187  12.222  30.833  1.00  1.51           C  
ATOM   4221  CZ3 TRP A 290      26.216  14.368  30.340  1.00  1.51           C  
ATOM   4222  CH2 TRP A 290      27.082  13.333  30.007  1.00  1.51           C  
ATOM   4223  H01 TRP A 290      27.679  13.394  29.097  1.00  1.51           H  
ATOM   4224  H02 TRP A 290      22.523  14.930  36.025  1.00  1.51           H  
ATOM   4225  H03 TRP A 290      24.963  13.476  36.108  1.00  1.51           H  
ATOM   4226  H04 TRP A 290      23.412  14.318  33.632  1.00  1.51           H  
ATOM   4227  H05 TRP A 290      25.041  10.975  34.656  1.00  1.51           H  
ATOM   4228  H06 TRP A 290      24.780  15.105  31.767  1.00  1.51           H  
ATOM   4229  H07 TRP A 290      26.785  10.317  32.921  1.00  1.51           H  
ATOM   4230  H08 TRP A 290      27.877  11.417  30.580  1.00  1.51           H  
ATOM   4231  H09 TRP A 290      26.137  15.242  29.693  1.00  1.51           H  
ATOM   4232  H10 TRP A 290      23.098  12.863  34.638  1.00  1.51           H  
ATOM   4233  N   SER A 291      25.123  16.436  34.672  1.00  1.69           N  
ATOM   4234  CA  SER A 291      26.011  17.521  34.226  1.00  1.69           C  
ATOM   4235  C   SER A 291      25.540  18.869  34.770  1.00  1.69           C  
ATOM   4236  O   SER A 291      24.445  18.979  35.311  1.00  1.69           O  
ATOM   4237  CB  SER A 291      26.078  17.578  32.698  1.00  1.69           C  
ATOM   4238  OG  SER A 291      24.800  17.920  32.161  1.00  1.69           O  
ATOM   4239  H01 SER A 291      24.468  17.190  31.634  1.00  1.69           H  
ATOM   4240  H02 SER A 291      24.132  16.620  34.740  1.00  1.69           H  
ATOM   4241  H03 SER A 291      27.007  17.312  34.615  1.00  1.69           H  
ATOM   4242  H04 SER A 291      26.382  16.604  32.314  1.00  1.69           H  
ATOM   4243  H05 SER A 291      26.803  18.337  32.402  1.00  1.69           H  
ATOM   4244  N   GLY A 292      26.445  19.846  34.655  1.00  1.86           N  
ATOM   4245  CA  GLY A 292      26.227  21.222  35.146  1.00  1.86           C  
ATOM   4246  C   GLY A 292      26.318  21.351  36.671  1.00  1.86           C  
ATOM   4247  O   GLY A 292      26.011  22.405  37.227  1.00  1.86           O  
ATOM   4248  H01 GLY A 292      25.236  21.548  34.830  1.00  1.86           H  
ATOM   4249  H02 GLY A 292      27.325  19.632  34.208  1.00  1.86           H  
ATOM   4250  H03 GLY A 292      27.020  21.841  34.725  1.00  1.86           H  
ATOM   4251  N   GLY A 293      26.865  20.300  37.293  1.00  2.00           N  
ATOM   4252  CA  GLY A 293      27.125  20.290  38.740  1.00  2.00           C  
ATOM   4253  C   GLY A 293      26.138  19.385  39.485  1.00  2.00           C  
ATOM   4254  O   GLY A 293      25.183  18.861  38.925  1.00  2.00           O  
ATOM   4255  H01 GLY A 293      27.033  21.306  39.124  1.00  2.00           H  
ATOM   4256  H02 GLY A 293      27.108  19.484  36.749  1.00  2.00           H  
ATOM   4257  H03 GLY A 293      28.131  19.903  38.902  1.00  2.00           H  
ATOM   4258  N   ILE A 294      26.489  19.136  40.737  1.00  2.24           N  
ATOM   4259  CA  ILE A 294      25.717  18.255  41.636  1.00  2.24           C  
ATOM   4260  C   ILE A 294      25.230  19.055  42.855  1.00  2.24           C  
ATOM   4261  O   ILE A 294      25.989  19.426  43.749  1.00  2.24           O  
ATOM   4262  CB  ILE A 294      26.532  17.010  42.046  1.00  2.24           C  
ATOM   4263  CG1 ILE A 294      27.807  17.382  42.826  1.00  2.24           C  
ATOM   4264  CG2 ILE A 294      26.870  16.172  40.801  1.00  2.24           C  
ATOM   4265  CD1 ILE A 294      28.498  16.212  43.531  1.00  2.24           C  
ATOM   4266  H01 ILE A 294      28.718  15.429  42.806  1.00  2.24           H  
ATOM   4267  H02 ILE A 294      27.327  19.571  41.095  1.00  2.24           H  
ATOM   4268  H03 ILE A 294      24.843  17.885  41.100  1.00  2.24           H  
ATOM   4269  H04 ILE A 294      25.917  16.414  42.720  1.00  2.24           H  
ATOM   4270  H05 ILE A 294      27.539  18.122  43.580  1.00  2.24           H  
ATOM   4271  H06 ILE A 294      26.765  16.788  39.908  1.00  2.24           H  
ATOM   4272  H07 ILE A 294      27.842  15.816  44.306  1.00  2.24           H  
ATOM   4273  H08 ILE A 294      28.517  17.755  42.088  1.00  2.24           H  
ATOM   4274  H09 ILE A 294      26.190  15.322  40.739  1.00  2.24           H  
ATOM   4275  H10 ILE A 294      29.427  16.559  43.984  1.00  2.24           H  
ATOM   4276  H11 ILE A 294      27.896  15.811  40.874  1.00  2.24           H  
ATOM   4277  N   PHE A 295      23.971  19.443  42.789  1.00  2.22           N  
ATOM   4278  CA  PHE A 295      23.312  20.242  43.841  1.00  2.22           C  
ATOM   4279  C   PHE A 295      21.812  20.218  43.552  1.00  2.22           C  
ATOM   4280  O   PHE A 295      21.393  19.726  42.508  1.00  2.22           O  
ATOM   4281  CB  PHE A 295      23.835  21.687  43.866  1.00  2.22           C  
ATOM   4282  CG  PHE A 295      23.664  22.404  42.525  1.00  2.22           C  
ATOM   4283  CD1 PHE A 295      22.491  23.103  42.270  1.00  2.22           C  
ATOM   4284  CD2 PHE A 295      24.691  22.392  41.591  1.00  2.22           C  
ATOM   4285  CE1 PHE A 295      22.347  23.801  41.080  1.00  2.22           C  
ATOM   4286  CE2 PHE A 295      24.549  23.097  40.403  1.00  2.22           C  
ATOM   4287  CZ  PHE A 295      23.380  23.805  40.151  1.00  2.22           C  
ATOM   4288  H01 PHE A 295      23.273  24.365  39.222  1.00  2.22           H  
ATOM   4289  H02 PHE A 295      23.430  19.180  41.977  1.00  2.22           H  
ATOM   4290  H03 PHE A 295      23.528  19.818  44.821  1.00  2.22           H  
ATOM   4291  H04 PHE A 295      24.895  21.670  44.120  1.00  2.22           H  
ATOM   4292  H05 PHE A 295      21.685  23.103  43.004  1.00  2.22           H  
ATOM   4293  H06 PHE A 295      25.605  21.832  41.789  1.00  2.22           H  
ATOM   4294  H07 PHE A 295      21.425  24.345  40.874  1.00  2.22           H  
ATOM   4295  H08 PHE A 295      25.354  23.095  39.668  1.00  2.22           H  
ATOM   4296  H09 PHE A 295      23.251  22.234  44.606  1.00  2.22           H  
ATOM   4297  N   GLU A 296      21.015  20.572  44.550  1.00  2.13           N  
ATOM   4298  CA  GLU A 296      19.554  20.598  44.361  1.00  2.13           C  
ATOM   4299  C   GLU A 296      19.135  21.568  43.249  1.00  2.13           C  
ATOM   4300  O   GLU A 296      19.344  22.775  43.340  1.00  2.13           O  
ATOM   4301  CB  GLU A 296      18.822  20.941  45.649  1.00  2.13           C  
ATOM   4302  CG  GLU A 296      18.969  19.808  46.664  1.00  2.13           C  
ATOM   4303  CD  GLU A 296      17.942  19.924  47.788  1.00  2.13           C  
ATOM   4304  OE1 GLU A 296      17.506  21.051  48.111  1.00  2.13           O  
ATOM   4305  OE2 GLU A 296      17.556  18.837  48.259  1.00  2.13           O1-
ATOM   4306  H01 GLU A 296      19.970  19.844  47.093  1.00  2.13           H  
ATOM   4307  H02 GLU A 296      21.411  20.825  45.444  1.00  2.13           H  
ATOM   4308  H03 GLU A 296      19.270  19.590  44.061  1.00  2.13           H  
ATOM   4309  H04 GLU A 296      17.765  21.095  45.432  1.00  2.13           H  
ATOM   4310  H05 GLU A 296      18.803  18.863  46.147  1.00  2.13           H  
ATOM   4311  H06 GLU A 296      19.253  21.850  46.069  1.00  2.13           H  
ATOM   4312  N   LYS A 297      18.575  20.969  42.209  1.00  1.90           N  
ATOM   4313  CA  LYS A 297      18.140  21.698  41.003  1.00  1.90           C  
ATOM   4314  C   LYS A 297      16.616  21.630  40.921  1.00  1.90           C  
ATOM   4315  O   LYS A 297      16.028  20.605  40.571  1.00  1.90           O  
ATOM   4316  CB  LYS A 297      18.751  21.079  39.741  1.00  1.90           C  
ATOM   4317  CG  LYS A 297      20.269  20.968  39.842  1.00  1.90           C  
ATOM   4318  CD  LYS A 297      20.869  20.471  38.537  1.00  1.90           C  
ATOM   4319  CE  LYS A 297      22.364  20.266  38.741  1.00  1.90           C  
ATOM   4320  NZ  LYS A 297      22.995  19.999  37.452  1.00  1.90           N1+
ATOM   4321  H01 LYS A 297      23.035  20.852  36.913  1.00  1.90           H  
ATOM   4322  H02 LYS A 297      18.440  19.969  42.243  1.00  1.90           H  
ATOM   4323  H03 LYS A 297      18.474  22.734  41.068  1.00  1.90           H  
ATOM   4324  H04 LYS A 297      18.498  21.703  38.884  1.00  1.90           H  
ATOM   4325  H05 LYS A 297      20.523  20.271  40.640  1.00  1.90           H  
ATOM   4326  H06 LYS A 297      20.702  21.207  37.751  1.00  1.90           H  
ATOM   4327  H07 LYS A 297      22.528  19.421  39.410  1.00  1.90           H  
ATOM   4328  H08 LYS A 297      22.457  19.308  36.950  1.00  1.90           H  
ATOM   4329  H09 LYS A 297      18.345  20.074  39.626  1.00  1.90           H  
ATOM   4330  H10 LYS A 297      20.675  21.957  40.055  1.00  1.90           H  
ATOM   4331  H11 LYS A 297      20.400  19.532  38.244  1.00  1.90           H  
ATOM   4332  H12 LYS A 297      22.799  21.164  39.181  1.00  1.90           H  
ATOM   4333  H13 LYS A 297      23.932  19.652  37.602  1.00  1.90           H  
ATOM   4334  N   ASN A 298      16.009  22.662  41.493  1.00  1.59           N  
ATOM   4335  CA  ASN A 298      14.540  22.782  41.546  1.00  1.59           C  
ATOM   4336  C   ASN A 298      13.956  23.045  40.153  1.00  1.59           C  
ATOM   4337  O   ASN A 298      14.695  23.143  39.178  1.00  1.59           O  
ATOM   4338  CB  ASN A 298      14.170  23.871  42.561  1.00  1.59           C  
ATOM   4339  CG  ASN A 298      14.723  23.525  43.945  1.00  1.59           C  
ATOM   4340  ND2 ASN A 298      14.530  22.289  44.360  1.00  1.59           N  
ATOM   4341  OD1 ASN A 298      15.468  24.272  44.555  1.00  1.59           O  
ATOM   4342  H01 ASN A 298      13.976  21.651  43.806  1.00  1.59           H  
ATOM   4343  H02 ASN A 298      16.573  23.391  41.907  1.00  1.59           H  
ATOM   4344  H03 ASN A 298      14.100  21.842  41.878  1.00  1.59           H  
ATOM   4345  H04 ASN A 298      13.085  23.955  42.618  1.00  1.59           H  
ATOM   4346  H05 ASN A 298      14.936  21.980  45.232  1.00  1.59           H  
ATOM   4347  H06 ASN A 298      14.603  24.817  42.236  1.00  1.59           H  
ATOM   4348  N   GLY A 299      12.625  23.112  40.089  1.00  1.02           N  
ATOM   4349  CA  GLY A 299      11.899  23.257  38.816  1.00  1.02           C  
ATOM   4350  C   GLY A 299      12.130  24.617  38.146  1.00  1.02           C  
ATOM   4351  O   GLY A 299      12.473  25.608  38.788  1.00  1.02           O  
ATOM   4352  H01 GLY A 299      10.832  23.140  39.008  1.00  1.02           H  
ATOM   4353  H02 GLY A 299      12.095  23.061  40.947  1.00  1.02           H  
ATOM   4354  H03 GLY A 299      12.275  22.491  38.137  1.00  1.02           H  
ATOM   4355  N   GLU A 300      12.081  24.580  36.825  1.00  0.28           N  
ATOM   4356  CA  GLU A 300      11.951  25.779  35.980  1.00  0.28           C  
ATOM   4357  C   GLU A 300      11.036  25.434  34.794  1.00  0.28           C  
ATOM   4358  O   GLU A 300      10.933  24.273  34.395  1.00  0.28           O  
ATOM   4359  CB  GLU A 300      13.322  26.305  35.526  1.00  0.28           C  
ATOM   4360  CG  GLU A 300      14.056  25.366  34.567  1.00  0.28           C  
ATOM   4361  CD  GLU A 300      15.387  25.968  34.133  1.00  0.28           C  
ATOM   4362  OE1 GLU A 300      15.349  26.895  33.298  1.00  0.28           O  
ATOM   4363  OE2 GLU A 300      16.426  25.607  34.725  1.00  0.28           O1-
ATOM   4364  H01 GLU A 300      13.436  25.197  33.687  1.00  0.28           H  
ATOM   4365  H02 GLU A 300      12.136  23.680  36.371  1.00  0.28           H  
ATOM   4366  H03 GLU A 300      11.503  26.590  36.554  1.00  0.28           H  
ATOM   4367  H04 GLU A 300      13.944  26.451  36.409  1.00  0.28           H  
ATOM   4368  H05 GLU A 300      14.250  24.424  35.080  1.00  0.28           H  
ATOM   4369  H06 GLU A 300      13.142  27.234  34.985  1.00  0.28           H  
ATOM   4370  N   VAL A 301      10.387  26.456  34.263  1.00  0.00           N  
ATOM   4371  CA  VAL A 301       9.422  26.304  33.159  1.00  0.00           C  
ATOM   4372  C   VAL A 301       9.845  27.123  31.930  1.00  0.00           C  
ATOM   4373  O   VAL A 301      10.243  28.279  32.048  1.00  0.00           O  
ATOM   4374  CB  VAL A 301       8.009  26.658  33.671  1.00  0.00           C  
ATOM   4375  CG1 VAL A 301       7.908  28.080  34.241  1.00  0.00           C  
ATOM   4376  CG2 VAL A 301       6.938  26.440  32.599  1.00  0.00           C  
ATOM   4377  H01 VAL A 301       6.613  25.400  32.616  1.00  0.00           H  
ATOM   4378  H02 VAL A 301      10.560  27.381  34.630  1.00  0.00           H  
ATOM   4379  H03 VAL A 301       9.404  25.267  32.823  1.00  0.00           H  
ATOM   4380  H04 VAL A 301       7.822  25.968  34.494  1.00  0.00           H  
ATOM   4381  H05 VAL A 301       8.176  28.801  33.469  1.00  0.00           H  
ATOM   4382  H06 VAL A 301       7.351  26.676  31.618  1.00  0.00           H  
ATOM   4383  H07 VAL A 301       8.588  28.182  35.087  1.00  0.00           H  
ATOM   4384  H08 VAL A 301       6.086  27.090  32.800  1.00  0.00           H  
ATOM   4385  H09 VAL A 301       6.886  28.266  34.572  1.00  0.00           H  
ATOM   4386  N   TYR A 302       9.641  26.510  30.775  1.00  0.00           N  
ATOM   4387  CA  TYR A 302       9.856  27.145  29.470  1.00  0.00           C  
ATOM   4388  C   TYR A 302       8.510  27.558  28.874  1.00  0.00           C  
ATOM   4389  O   TYR A 302       7.594  26.744  28.759  1.00  0.00           O  
ATOM   4390  CB  TYR A 302      10.558  26.147  28.548  1.00  0.00           C  
ATOM   4391  CG  TYR A 302      10.643  26.605  27.091  1.00  0.00           C  
ATOM   4392  CD1 TYR A 302      11.504  27.625  26.716  1.00  0.00           C  
ATOM   4393  CD2 TYR A 302       9.874  25.947  26.141  1.00  0.00           C  
ATOM   4394  CE1 TYR A 302      11.592  27.976  25.376  1.00  0.00           C  
ATOM   4395  CE2 TYR A 302       9.973  26.291  24.802  1.00  0.00           C  
ATOM   4396  CZ  TYR A 302      10.838  27.308  24.424  1.00  0.00           C  
ATOM   4397  OH  TYR A 302      10.984  27.628  23.117  1.00  0.00           O  
ATOM   4398  H01 TYR A 302      10.644  28.512  22.964  1.00  0.00           H  
ATOM   4399  H02 TYR A 302       9.320  25.553  30.793  1.00  0.00           H  
ATOM   4400  H03 TYR A 302      10.476  28.035  29.583  1.00  0.00           H  
ATOM   4401  H04 TYR A 302      10.011  25.205  28.581  1.00  0.00           H  
ATOM   4402  H05 TYR A 302      12.104  28.144  27.463  1.00  0.00           H  
ATOM   4403  H06 TYR A 302       9.190  25.157  26.449  1.00  0.00           H  
ATOM   4404  H07 TYR A 302      12.259  28.782  25.070  1.00  0.00           H  
ATOM   4405  H08 TYR A 302       9.378  25.768  24.054  1.00  0.00           H  
ATOM   4406  H09 TYR A 302      11.582  26.048  28.909  1.00  0.00           H  
ATOM   4407  N   SER A 303       8.498  28.793  28.395  1.00  0.00           N  
ATOM   4408  CA  SER A 303       7.347  29.349  27.673  1.00  0.00           C  
ATOM   4409  C   SER A 303       7.706  29.494  26.189  1.00  0.00           C  
ATOM   4410  O   SER A 303       8.533  30.336  25.848  1.00  0.00           O  
ATOM   4411  CB  SER A 303       6.906  30.696  28.246  1.00  0.00           C  
ATOM   4412  OG  SER A 303       5.827  31.199  27.452  1.00  0.00           O  
ATOM   4413  H01 SER A 303       5.533  30.518  26.843  1.00  0.00           H  
ATOM   4414  H02 SER A 303       9.312  29.375  28.532  1.00  0.00           H  
ATOM   4415  H03 SER A 303       6.508  28.663  27.789  1.00  0.00           H  
ATOM   4416  H04 SER A 303       7.740  31.397  28.220  1.00  0.00           H  
ATOM   4417  H05 SER A 303       6.581  30.572  29.279  1.00  0.00           H  
ATOM   4418  N   PRO A 304       7.087  28.677  25.329  1.00  0.29           N  
ATOM   4419  CA  PRO A 304       7.306  28.703  23.867  1.00  0.29           C  
ATOM   4420  C   PRO A 304       6.981  30.080  23.269  1.00  0.29           C  
ATOM   4421  O   PRO A 304       7.602  30.495  22.297  1.00  0.29           O  
ATOM   4422  CB  PRO A 304       6.328  27.672  23.304  1.00  0.29           C  
ATOM   4423  CG  PRO A 304       6.108  26.706  24.465  1.00  0.29           C  
ATOM   4424  CD  PRO A 304       6.127  27.616  25.688  1.00  0.29           C  
ATOM   4425  H01 PRO A 304       5.138  28.035  25.876  1.00  0.29           H  
ATOM   4426  H02 PRO A 304       8.348  28.490  23.626  1.00  0.29           H  
ATOM   4427  H03 PRO A 304       6.758  27.156  22.445  1.00  0.29           H  
ATOM   4428  H04 PRO A 304       6.907  25.967  24.515  1.00  0.29           H  
ATOM   4429  H05 PRO A 304       6.408  27.088  26.599  1.00  0.29           H  
ATOM   4430  H06 PRO A 304       5.401  28.121  22.949  1.00  0.29           H  
ATOM   4431  H07 PRO A 304       5.185  26.134  24.374  1.00  0.29           H  
ATOM   4432  N   SER A 305       5.991  30.757  23.851  1.00  0.93           N  
ATOM   4433  CA  SER A 305       5.505  32.049  23.326  1.00  0.93           C  
ATOM   4434  C   SER A 305       6.454  33.218  23.607  1.00  0.93           C  
ATOM   4435  O   SER A 305       6.721  34.016  22.712  1.00  0.93           O  
ATOM   4436  CB  SER A 305       4.101  32.373  23.843  1.00  0.93           C  
ATOM   4437  OG  SER A 305       4.088  32.474  25.271  1.00  0.93           O  
ATOM   4438  H01 SER A 305       4.975  32.658  25.587  1.00  0.93           H  
ATOM   4439  H02 SER A 305       5.559  30.373  24.679  1.00  0.93           H  
ATOM   4440  H03 SER A 305       5.466  31.926  22.244  1.00  0.93           H  
ATOM   4441  H04 SER A 305       3.416  31.583  23.535  1.00  0.93           H  
ATOM   4442  H05 SER A 305       3.791  33.331  23.426  1.00  0.93           H  
ATOM   4443  N   SER A 306       7.014  33.254  24.814  1.00  1.22           N  
ATOM   4444  CA  SER A 306       7.967  34.319  25.185  1.00  1.22           C  
ATOM   4445  C   SER A 306       9.425  33.892  24.992  1.00  1.22           C  
ATOM   4446  O   SER A 306      10.326  34.725  25.055  1.00  1.22           O  
ATOM   4447  CB  SER A 306       7.751  34.804  26.620  1.00  1.22           C  
ATOM   4448  OG  SER A 306       7.960  33.730  27.536  1.00  1.22           O  
ATOM   4449  H01 SER A 306       8.196  32.936  27.051  1.00  1.22           H  
ATOM   4450  H02 SER A 306       6.783  32.539  25.489  1.00  1.22           H  
ATOM   4451  H03 SER A 306       7.766  35.147  24.505  1.00  1.22           H  
ATOM   4452  H04 SER A 306       6.732  35.177  26.726  1.00  1.22           H  
ATOM   4453  H05 SER A 306       8.461  35.602  26.838  1.00  1.22           H  
ATOM   4454  N   LYS A 307       9.638  32.584  24.829  1.00  1.30           N  
ATOM   4455  CA  LYS A 307      10.961  31.970  24.609  1.00  1.30           C  
ATOM   4456  C   LYS A 307      11.880  32.206  25.820  1.00  1.30           C  
ATOM   4457  O   LYS A 307      13.010  32.677  25.710  1.00  1.30           O  
ATOM   4458  CB  LYS A 307      11.607  32.504  23.318  1.00  1.30           C  
ATOM   4459  CG  LYS A 307      10.874  32.123  22.032  1.00  1.30           C  
ATOM   4460  CD  LYS A 307      10.872  30.606  21.846  1.00  1.30           C  
ATOM   4461  CE  LYS A 307      10.432  30.202  20.440  1.00  1.30           C  
ATOM   4462  NZ  LYS A 307      11.549  30.288  19.488  1.00  1.30           N1+
ATOM   4463  H01 LYS A 307      11.743  31.258  19.282  1.00  1.30           H  
ATOM   4464  H02 LYS A 307       8.836  31.971  24.858  1.00  1.30           H  
ATOM   4465  H03 LYS A 307      10.820  30.895  24.495  1.00  1.30           H  
ATOM   4466  H04 LYS A 307      12.623  32.113  23.259  1.00  1.30           H  
ATOM   4467  H05 LYS A 307      11.373  32.589  21.182  1.00  1.30           H  
ATOM   4468  H06 LYS A 307      10.188  30.163  22.570  1.00  1.30           H  
ATOM   4469  H07 LYS A 307       9.633  30.867  20.112  1.00  1.30           H  
ATOM   4470  H08 LYS A 307      11.304  29.805  18.636  1.00  1.30           H  
ATOM   4471  H09 LYS A 307      11.570  33.591  23.383  1.00  1.30           H  
ATOM   4472  H10 LYS A 307       9.843  32.471  22.098  1.00  1.30           H  
ATOM   4473  H11 LYS A 307      11.890  30.248  21.996  1.00  1.30           H  
ATOM   4474  H12 LYS A 307      10.084  29.170  20.471  1.00  1.30           H  
ATOM   4475  H13 LYS A 307      12.369  29.860  19.893  1.00  1.30           H  
ATOM   4476  N   THR A 308      11.318  31.958  26.996  1.00  1.22           N  
ATOM   4477  CA  THR A 308      12.021  32.177  28.273  1.00  1.22           C  
ATOM   4478  C   THR A 308      11.968  30.914  29.133  1.00  1.22           C  
ATOM   4479  O   THR A 308      11.034  30.116  29.034  1.00  1.22           O  
ATOM   4480  CB  THR A 308      11.380  33.328  29.063  1.00  1.22           C  
ATOM   4481  CG2 THR A 308      11.574  34.688  28.382  1.00  1.22           C  
ATOM   4482  OG1 THR A 308       9.996  33.037  29.291  1.00  1.22           O  
ATOM   4483  H01 THR A 308       9.711  33.453  30.108  1.00  1.22           H  
ATOM   4484  H02 THR A 308      10.372  31.605  27.017  1.00  1.22           H  
ATOM   4485  H03 THR A 308      13.055  32.428  28.039  1.00  1.22           H  
ATOM   4486  H04 THR A 308      11.888  33.407  30.024  1.00  1.22           H  
ATOM   4487  H05 THR A 308      11.433  35.484  29.113  1.00  1.22           H  
ATOM   4488  H06 THR A 308      10.847  34.799  27.578  1.00  1.22           H  
ATOM   4489  H07 THR A 308      12.582  34.747  27.971  1.00  1.22           H  
ATOM   4490  N   TRP A 309      13.001  30.771  29.954  1.00  1.07           N  
ATOM   4491  CA  TRP A 309      12.990  29.809  31.068  1.00  1.07           C  
ATOM   4492  C   TRP A 309      12.864  30.611  32.360  1.00  1.07           C  
ATOM   4493  O   TRP A 309      13.500  31.648  32.539  1.00  1.07           O  
ATOM   4494  CB  TRP A 309      14.278  28.990  31.133  1.00  1.07           C  
ATOM   4495  CG  TRP A 309      14.309  27.895  30.071  1.00  1.07           C  
ATOM   4496  CD1 TRP A 309      14.934  27.964  28.903  1.00  1.07           C  
ATOM   4497  CD2 TRP A 309      13.746  26.634  30.172  1.00  1.07           C  
ATOM   4498  CE2 TRP A 309      14.062  25.975  28.996  1.00  1.07           C  
ATOM   4499  CE3 TRP A 309      13.014  25.995  31.164  1.00  1.07           C  
ATOM   4500  NE1 TRP A 309      14.779  26.813  28.253  1.00  1.07           N  
ATOM   4501  CZ2 TRP A 309      13.640  24.666  28.802  1.00  1.07           C  
ATOM   4502  CZ3 TRP A 309      12.609  24.678  30.981  1.00  1.07           C  
ATOM   4503  CH2 TRP A 309      12.925  24.013  29.801  1.00  1.07           C  
ATOM   4504  H01 TRP A 309      12.612  22.979  29.659  1.00  1.07           H  
ATOM   4505  H02 TRP A 309      13.822  31.341  29.810  1.00  1.07           H  
ATOM   4506  H03 TRP A 309      12.161  29.115  30.925  1.00  1.07           H  
ATOM   4507  H04 TRP A 309      14.354  28.529  32.118  1.00  1.07           H  
ATOM   4508  H05 TRP A 309      15.487  28.827  28.534  1.00  1.07           H  
ATOM   4509  H06 TRP A 309      12.758  26.524  32.082  1.00  1.07           H  
ATOM   4510  H07 TRP A 309      15.149  26.608  27.336  1.00  1.07           H  
ATOM   4511  H08 TRP A 309      13.869  24.151  27.869  1.00  1.07           H  
ATOM   4512  H09 TRP A 309      12.045  24.167  31.761  1.00  1.07           H  
ATOM   4513  H10 TRP A 309      15.116  29.663  30.949  1.00  1.07           H  
ATOM   4514  N   THR A 310      11.927  30.188  33.190  1.00  0.92           N  
ATOM   4515  CA  THR A 310      11.658  30.871  34.466  1.00  0.92           C  
ATOM   4516  C   THR A 310      11.835  29.851  35.583  1.00  0.92           C  
ATOM   4517  O   THR A 310      11.281  28.756  35.530  1.00  0.92           O  
ATOM   4518  CB  THR A 310      10.252  31.489  34.481  1.00  0.92           C  
ATOM   4519  CG2 THR A 310       9.961  32.241  35.787  1.00  0.92           C  
ATOM   4520  OG1 THR A 310      10.142  32.396  33.379  1.00  0.92           O  
ATOM   4521  H01 THR A 310       9.701  31.959  32.647  1.00  0.92           H  
ATOM   4522  H02 THR A 310      11.381  29.375  32.943  1.00  0.92           H  
ATOM   4523  H03 THR A 310      12.355  31.698  34.606  1.00  0.92           H  
ATOM   4524  H04 THR A 310       9.525  30.681  34.401  1.00  0.92           H  
ATOM   4525  H05 THR A 310      10.126  33.308  35.637  1.00  0.92           H  
ATOM   4526  H06 THR A 310      10.624  31.877  36.572  1.00  0.92           H  
ATOM   4527  H07 THR A 310       8.925  32.072  36.080  1.00  0.92           H  
ATOM   4528  N   SER A 311      12.630  30.257  36.561  1.00  0.85           N  
ATOM   4529  CA  SER A 311      12.938  29.413  37.725  1.00  0.85           C  
ATOM   4530  C   SER A 311      11.710  29.326  38.640  1.00  0.85           C  
ATOM   4531  O   SER A 311      11.031  30.324  38.880  1.00  0.85           O  
ATOM   4532  CB  SER A 311      14.121  30.027  38.474  1.00  0.85           C  
ATOM   4533  OG  SER A 311      14.564  29.147  39.506  1.00  0.85           O  
ATOM   4534  H01 SER A 311      14.770  28.289  39.129  1.00  0.85           H  
ATOM   4535  H02 SER A 311      13.039  31.179  36.506  1.00  0.85           H  
ATOM   4536  H03 SER A 311      13.197  28.405  37.402  1.00  0.85           H  
ATOM   4537  H04 SER A 311      13.815  30.975  38.916  1.00  0.85           H  
ATOM   4538  H05 SER A 311      14.939  30.190  37.772  1.00  0.85           H  
ATOM   4539  N   LEU A 312      11.409  28.102  39.051  1.00  0.94           N  
ATOM   4540  CA  LEU A 312      10.361  27.813  40.044  1.00  0.94           C  
ATOM   4541  C   LEU A 312      11.052  27.182  41.262  1.00  0.94           C  
ATOM   4542  O   LEU A 312      10.954  25.974  41.500  1.00  0.94           O  
ATOM   4543  CB  LEU A 312       9.297  26.871  39.465  1.00  0.94           C  
ATOM   4544  CG  LEU A 312       8.626  27.388  38.191  1.00  0.94           C  
ATOM   4545  CD1 LEU A 312       7.652  26.321  37.698  1.00  0.94           C  
ATOM   4546  CD2 LEU A 312       7.895  28.715  38.422  1.00  0.94           C  
ATOM   4547  H01 LEU A 312       7.741  29.217  37.467  1.00  0.94           H  
ATOM   4548  H02 LEU A 312      11.926  27.326  38.662  1.00  0.94           H  
ATOM   4549  H03 LEU A 312       9.843  28.729  40.330  1.00  0.94           H  
ATOM   4550  H04 LEU A 312       8.526  26.720  40.221  1.00  0.94           H  
ATOM   4551  H05 LEU A 312       9.393  27.582  37.442  1.00  0.94           H  
ATOM   4552  H06 LEU A 312       7.388  25.660  38.524  1.00  0.94           H  
ATOM   4553  H07 LEU A 312       8.493  29.351  39.075  1.00  0.94           H  
ATOM   4554  H08 LEU A 312       9.810  25.948  39.195  1.00  0.94           H  
ATOM   4555  H09 LEU A 312       8.120  25.741  36.903  1.00  0.94           H  
ATOM   4556  H10 LEU A 312       6.930  28.521  38.890  1.00  0.94           H  
ATOM   4557  H11 LEU A 312       6.751  26.801  37.315  1.00  0.94           H  
ATOM   4558  N   PRO A 313      11.733  28.022  42.056  1.00  1.10           N  
ATOM   4559  CA  PRO A 313      12.548  27.563  43.196  1.00  1.10           C  
ATOM   4560  C   PRO A 313      11.746  26.808  44.265  1.00  1.10           C  
ATOM   4561  O   PRO A 313      12.269  25.893  44.894  1.00  1.10           O  
ATOM   4562  CB  PRO A 313      13.204  28.830  43.747  1.00  1.10           C  
ATOM   4563  CG  PRO A 313      12.228  29.944  43.370  1.00  1.10           C  
ATOM   4564  CD  PRO A 313      11.695  29.499  42.012  1.00  1.10           C  
ATOM   4565  H01 PRO A 313      10.675  29.853  41.864  1.00  1.10           H  
ATOM   4566  H02 PRO A 313      13.283  26.826  42.873  1.00  1.10           H  
ATOM   4567  H03 PRO A 313      14.178  28.995  43.287  1.00  1.10           H  
ATOM   4568  H04 PRO A 313      12.740  30.903  43.294  1.00  1.10           H  
ATOM   4569  H05 PRO A 313      12.284  29.901  41.188  1.00  1.10           H  
ATOM   4570  H06 PRO A 313      13.385  28.776  44.820  1.00  1.10           H  
ATOM   4571  H07 PRO A 313      11.441  30.090  44.110  1.00  1.10           H  
ATOM   4572  N   ASN A 314      10.466  27.151  44.404  1.00  1.37           N  
ATOM   4573  CA  ASN A 314       9.573  26.467  45.357  1.00  1.37           C  
ATOM   4574  C   ASN A 314       9.016  25.123  44.863  1.00  1.37           C  
ATOM   4575  O   ASN A 314       8.421  24.367  45.632  1.00  1.37           O  
ATOM   4576  CB  ASN A 314       8.489  27.430  45.841  1.00  1.37           C  
ATOM   4577  CG  ASN A 314       9.119  28.578  46.632  1.00  1.37           C  
ATOM   4578  ND2 ASN A 314       8.553  29.755  46.502  1.00  1.37           N  
ATOM   4579  OD1 ASN A 314      10.118  28.447  47.323  1.00  1.37           O  
ATOM   4580  H01 ASN A 314       7.737  29.861  45.916  1.00  1.37           H  
ATOM   4581  H02 ASN A 314      10.096  27.902  43.839  1.00  1.37           H  
ATOM   4582  H03 ASN A 314      10.185  26.179  46.212  1.00  1.37           H  
ATOM   4583  H04 ASN A 314       7.788  26.893  46.480  1.00  1.37           H  
ATOM   4584  H05 ASN A 314       8.933  30.555  46.988  1.00  1.37           H  
ATOM   4585  H06 ASN A 314       7.964  27.839  44.977  1.00  1.37           H  
ATOM   4586  N   ALA A 315       9.202  24.840  43.572  1.00  1.55           N  
ATOM   4587  CA  ALA A 315       9.021  23.484  43.026  1.00  1.55           C  
ATOM   4588  C   ALA A 315      10.282  22.668  43.368  1.00  1.55           C  
ATOM   4589  O   ALA A 315      11.204  22.473  42.571  1.00  1.55           O  
ATOM   4590  CB  ALA A 315       8.767  23.561  41.516  1.00  1.55           C  
ATOM   4591  H01 ALA A 315       8.410  22.596  41.157  1.00  1.55           H  
ATOM   4592  H02 ALA A 315       9.477  25.583  42.946  1.00  1.55           H  
ATOM   4593  H03 ALA A 315       8.154  22.991  43.465  1.00  1.55           H  
ATOM   4594  H04 ALA A 315       9.694  23.819  41.004  1.00  1.55           H  
ATOM   4595  H05 ALA A 315       8.016  24.324  41.313  1.00  1.55           H  
ATOM   4596  N   LYS A 316      10.306  22.241  44.626  1.00  1.73           N  
ATOM   4597  CA  LYS A 316      11.475  21.602  45.254  1.00  1.73           C  
ATOM   4598  C   LYS A 316      11.726  20.204  44.675  1.00  1.73           C  
ATOM   4599  O   LYS A 316      10.817  19.384  44.581  1.00  1.73           O  
ATOM   4600  CB  LYS A 316      11.242  21.506  46.766  1.00  1.73           C  
ATOM   4601  CG  LYS A 316      11.060  22.857  47.473  1.00  1.73           C  
ATOM   4602  CD  LYS A 316      12.355  23.673  47.473  1.00  1.73           C  
ATOM   4603  CE  LYS A 316      12.369  24.731  48.580  1.00  1.73           C  
ATOM   4604  NZ  LYS A 316      11.565  25.924  48.281  1.00  1.73           N1+
ATOM   4605  H01 LYS A 316      11.358  25.952  47.293  1.00  1.73           H  
ATOM   4606  H02 LYS A 316       9.473  22.362  45.185  1.00  1.73           H  
ATOM   4607  H03 LYS A 316      12.356  22.210  45.048  1.00  1.73           H  
ATOM   4608  H04 LYS A 316      12.100  21.002  47.211  1.00  1.73           H  
ATOM   4609  H05 LYS A 316      10.753  22.679  48.504  1.00  1.73           H  
ATOM   4610  H06 LYS A 316      12.458  24.171  46.509  1.00  1.73           H  
ATOM   4611  H07 LYS A 316      13.400  25.044  48.742  1.00  1.73           H  
ATOM   4612  H08 LYS A 316      12.081  26.752  48.541  1.00  1.73           H  
ATOM   4613  H09 LYS A 316      10.308  20.960  46.900  1.00  1.73           H  
ATOM   4614  H10 LYS A 316      10.301  23.424  46.934  1.00  1.73           H  
ATOM   4615  H11 LYS A 316      13.183  22.988  47.653  1.00  1.73           H  
ATOM   4616  H12 LYS A 316      11.927  24.268  49.462  1.00  1.73           H  
ATOM   4617  H13 LYS A 316      10.702  25.887  48.804  1.00  1.73           H  
ATOM   4618  N   VAL A 317      12.997  19.902  44.435  1.00  1.77           N  
ATOM   4619  CA  VAL A 317      13.420  18.576  43.928  1.00  1.77           C  
ATOM   4620  C   VAL A 317      13.564  17.550  45.068  1.00  1.77           C  
ATOM   4621  O   VAL A 317      13.446  16.347  44.874  1.00  1.77           O  
ATOM   4622  CB  VAL A 317      14.728  18.692  43.120  1.00  1.77           C  
ATOM   4623  CG1 VAL A 317      15.945  19.069  43.974  1.00  1.77           C  
ATOM   4624  CG2 VAL A 317      15.006  17.417  42.318  1.00  1.77           C  
ATOM   4625  H01 VAL A 317      14.929  17.633  41.252  1.00  1.77           H  
ATOM   4626  H02 VAL A 317      13.703  20.604  44.605  1.00  1.77           H  
ATOM   4627  H03 VAL A 317      12.637  18.213  43.262  1.00  1.77           H  
ATOM   4628  H04 VAL A 317      14.570  19.517  42.425  1.00  1.77           H  
ATOM   4629  H05 VAL A 317      16.295  18.191  44.517  1.00  1.77           H  
ATOM   4630  H06 VAL A 317      14.278  16.652  42.587  1.00  1.77           H  
ATOM   4631  H07 VAL A 317      15.665  19.848  44.683  1.00  1.77           H  
ATOM   4632  H08 VAL A 317      16.010  17.058  42.544  1.00  1.77           H  
ATOM   4633  H09 VAL A 317      16.742  19.437  43.328  1.00  1.77           H  
ATOM   4634  N   ASN A 318      13.877  18.054  46.257  1.00  1.79           N  
ATOM   4635  CA  ASN A 318      14.232  17.207  47.411  1.00  1.79           C  
ATOM   4636  C   ASN A 318      13.262  16.032  47.689  1.00  1.79           C  
ATOM   4637  O   ASN A 318      13.759  14.913  47.820  1.00  1.79           O  
ATOM   4638  CB  ASN A 318      14.417  18.075  48.658  1.00  1.79           C  
ATOM   4639  CG  ASN A 318      14.930  17.219  49.815  1.00  1.79           C  
ATOM   4640  ND2 ASN A 318      16.226  17.033  49.839  1.00  1.79           N  
ATOM   4641  OD1 ASN A 318      14.183  16.683  50.617  1.00  1.79           O  
ATOM   4642  H01 ASN A 318      16.812  17.467  49.140  1.00  1.79           H  
ATOM   4643  H02 ASN A 318      13.872  19.057  46.375  1.00  1.79           H  
ATOM   4644  H03 ASN A 318      15.172  16.725  47.144  1.00  1.79           H  
ATOM   4645  H04 ASN A 318      13.462  18.522  48.934  1.00  1.79           H  
ATOM   4646  H05 ASN A 318      16.640  16.455  50.557  1.00  1.79           H  
ATOM   4647  H06 ASN A 318      15.141  18.861  48.444  1.00  1.79           H  
ATOM   4648  N   PRO A 319      11.933  16.239  47.673  1.00  1.83           N  
ATOM   4649  CA  PRO A 319      10.962  15.159  47.931  1.00  1.83           C  
ATOM   4650  C   PRO A 319      10.903  14.034  46.883  1.00  1.83           C  
ATOM   4651  O   PRO A 319      10.368  12.966  47.172  1.00  1.83           O  
ATOM   4652  CB  PRO A 319       9.616  15.866  48.105  1.00  1.83           C  
ATOM   4653  CG  PRO A 319       9.757  17.119  47.247  1.00  1.83           C  
ATOM   4654  CD  PRO A 319      11.209  17.516  47.477  1.00  1.83           C  
ATOM   4655  H01 PRO A 319      11.602  18.050  46.612  1.00  1.83           H  
ATOM   4656  H02 PRO A 319      11.272  14.606  48.818  1.00  1.83           H  
ATOM   4657  H03 PRO A 319       9.444  16.126  49.150  1.00  1.83           H  
ATOM   4658  H04 PRO A 319       9.076  17.903  47.579  1.00  1.83           H  
ATOM   4659  H05 PRO A 319      11.319  18.182  48.333  1.00  1.83           H  
ATOM   4660  H06 PRO A 319       8.770  15.245  47.812  1.00  1.83           H  
ATOM   4661  H07 PRO A 319       9.513  16.956  46.197  1.00  1.83           H  
ATOM   4662  N   MET A 320      11.440  14.266  45.686  1.00  1.87           N  
ATOM   4663  CA  MET A 320      11.461  13.231  44.629  1.00  1.87           C  
ATOM   4664  C   MET A 320      12.797  12.474  44.502  1.00  1.87           C  
ATOM   4665  O   MET A 320      12.944  11.627  43.621  1.00  1.87           O  
ATOM   4666  CB  MET A 320      11.090  13.834  43.267  1.00  1.87           C  
ATOM   4667  CG  MET A 320      12.130  14.842  42.774  1.00  1.87           C  
ATOM   4668  SD  MET A 320      12.059  15.249  40.998  1.00  1.87           S  
ATOM   4669  CE  MET A 320      13.329  14.145  40.422  1.00  1.87           C  
ATOM   4670  H01 MET A 320      13.558  14.366  39.379  1.00  1.87           H  
ATOM   4671  H02 MET A 320      11.843  15.172  45.495  1.00  1.87           H  
ATOM   4672  H03 MET A 320      10.716  12.498  44.940  1.00  1.87           H  
ATOM   4673  H04 MET A 320      10.128  14.338  43.357  1.00  1.87           H  
ATOM   4674  H05 MET A 320      13.119  14.434  42.985  1.00  1.87           H  
ATOM   4675  H06 MET A 320      12.983  13.115  40.509  1.00  1.87           H  
ATOM   4676  H07 MET A 320      11.047  13.020  42.543  1.00  1.87           H  
ATOM   4677  H08 MET A 320      11.914  15.772  43.300  1.00  1.87           H  
ATOM   4678  H09 MET A 320      14.227  14.278  41.026  1.00  1.87           H  
ATOM   4679  N   LEU A 321      13.760  12.790  45.365  1.00  1.96           N  
ATOM   4680  CA  LEU A 321      15.085  12.153  45.296  1.00  1.96           C  
ATOM   4681  C   LEU A 321      14.991  10.687  45.715  1.00  1.96           C  
ATOM   4682  O   LEU A 321      14.303  10.346  46.676  1.00  1.96           O  
ATOM   4683  CB  LEU A 321      16.091  12.878  46.198  1.00  1.96           C  
ATOM   4684  CG  LEU A 321      16.280  14.353  45.825  1.00  1.96           C  
ATOM   4685  CD1 LEU A 321      17.288  15.000  46.774  1.00  1.96           C  
ATOM   4686  CD2 LEU A 321      16.733  14.518  44.374  1.00  1.96           C  
ATOM   4687  H01 LEU A 321      16.670  15.569  44.090  1.00  1.96           H  
ATOM   4688  H02 LEU A 321      13.578  13.480  46.080  1.00  1.96           H  
ATOM   4689  H03 LEU A 321      15.432  12.214  44.264  1.00  1.96           H  
ATOM   4690  H04 LEU A 321      17.054  12.374  46.120  1.00  1.96           H  
ATOM   4691  H05 LEU A 321      15.316  14.852  45.923  1.00  1.96           H  
ATOM   4692  H06 LEU A 321      17.595  14.275  47.528  1.00  1.96           H  
ATOM   4693  H07 LEU A 321      16.090  13.926  43.723  1.00  1.96           H  
ATOM   4694  H08 LEU A 321      15.696  12.848  47.214  1.00  1.96           H  
ATOM   4695  H09 LEU A 321      16.829  15.860  47.261  1.00  1.96           H  
ATOM   4696  H10 LEU A 321      17.763  14.176  44.275  1.00  1.96           H  
ATOM   4697  H11 LEU A 321      18.161  15.326  46.209  1.00  1.96           H  
ATOM   4698  N   THR A 322      15.644   9.835  44.938  1.00  2.15           N  
ATOM   4699  CA  THR A 322      15.770   8.417  45.329  1.00  2.15           C  
ATOM   4700  C   THR A 322      16.853   8.320  46.418  1.00  2.15           C  
ATOM   4701  O   THR A 322      17.552   9.290  46.715  1.00  2.15           O  
ATOM   4702  CB  THR A 322      16.103   7.511  44.133  1.00  2.15           C  
ATOM   4703  CG2 THR A 322      15.070   7.643  43.008  1.00  2.15           C  
ATOM   4704  OG1 THR A 322      17.430   7.767  43.666  1.00  2.15           O  
ATOM   4705  H01 THR A 322      17.682   8.665  43.893  1.00  2.15           H  
ATOM   4706  H02 THR A 322      16.057  10.157  44.075  1.00  2.15           H  
ATOM   4707  H03 THR A 322      14.813   8.064  45.713  1.00  2.15           H  
ATOM   4708  H04 THR A 322      16.058   6.477  44.475  1.00  2.15           H  
ATOM   4709  H05 THR A 322      14.749   6.651  42.691  1.00  2.15           H  
ATOM   4710  H06 THR A 322      15.516   8.168  42.164  1.00  2.15           H  
ATOM   4711  H07 THR A 322      14.209   8.204  43.370  1.00  2.15           H  
ATOM   4712  N   ALA A 323      17.069   7.112  46.918  1.00  2.31           N  
ATOM   4713  CA  ALA A 323      18.115   6.852  47.922  1.00  2.31           C  
ATOM   4714  C   ALA A 323      19.345   6.203  47.265  1.00  2.31           C  
ATOM   4715  O   ALA A 323      20.055   5.396  47.867  1.00  2.31           O  
ATOM   4716  CB  ALA A 323      17.515   5.966  49.019  1.00  2.31           C  
ATOM   4717  H01 ALA A 323      17.471   6.524  49.954  1.00  2.31           H  
ATOM   4718  H02 ALA A 323      16.497   6.343  46.600  1.00  2.31           H  
ATOM   4719  H03 ALA A 323      18.457   7.786  48.368  1.00  2.31           H  
ATOM   4720  H04 ALA A 323      18.137   5.081  49.153  1.00  2.31           H  
ATOM   4721  H05 ALA A 323      16.509   5.662  48.730  1.00  2.31           H  
ATOM   4722  N   ASP A 324      19.615   6.610  46.022  1.00  2.29           N  
ATOM   4723  CA  ASP A 324      20.714   6.043  45.222  1.00  2.29           C  
ATOM   4724  C   ASP A 324      22.034   6.167  46.006  1.00  2.29           C  
ATOM   4725  O   ASP A 324      22.357   7.234  46.524  1.00  2.29           O  
ATOM   4726  CB  ASP A 324      20.818   6.807  43.899  1.00  2.29           C  
ATOM   4727  CG  ASP A 324      21.565   5.989  42.844  1.00  2.29           C  
ATOM   4728  OD1 ASP A 324      22.800   5.851  42.987  1.00  2.29           O  
ATOM   4729  OD2 ASP A 324      20.880   5.477  41.936  1.00  2.29           O1-
ATOM   4730  H01 ASP A 324      21.352   7.742  44.069  1.00  2.29           H  
ATOM   4731  H02 ASP A 324      19.043   7.336  45.614  1.00  2.29           H  
ATOM   4732  H03 ASP A 324      20.519   4.990  45.017  1.00  2.29           H  
ATOM   4733  H04 ASP A 324      19.810   7.002  43.534  1.00  2.29           H  
ATOM   4734  N   LYS A 325      22.799   5.082  45.998  1.00  2.32           N  
ATOM   4735  CA  LYS A 325      24.114   5.019  46.672  1.00  2.32           C  
ATOM   4736  C   LYS A 325      25.125   6.046  46.147  1.00  2.32           C  
ATOM   4737  O   LYS A 325      25.923   6.579  46.912  1.00  2.32           O  
ATOM   4738  CB  LYS A 325      24.720   3.624  46.532  1.00  2.32           C  
ATOM   4739  CG  LYS A 325      24.010   2.612  47.428  1.00  2.32           C  
ATOM   4740  CD  LYS A 325      24.483   1.199  47.097  1.00  2.32           C  
ATOM   4741  CE  LYS A 325      23.784   0.182  47.997  1.00  2.32           C  
ATOM   4742  NZ  LYS A 325      23.879  -1.165  47.420  1.00  2.32           N1+
ATOM   4743  H01 LYS A 325      23.635  -1.130  46.441  1.00  2.32           H  
ATOM   4744  H02 LYS A 325      22.468   4.262  45.509  1.00  2.32           H  
ATOM   4745  H03 LYS A 325      23.918   5.255  47.718  1.00  2.32           H  
ATOM   4746  H04 LYS A 325      25.773   3.665  46.809  1.00  2.32           H  
ATOM   4747  H05 LYS A 325      22.934   2.680  47.268  1.00  2.32           H  
ATOM   4748  H06 LYS A 325      25.560   1.135  47.249  1.00  2.32           H  
ATOM   4749  H07 LYS A 325      22.734   0.455  48.101  1.00  2.32           H  
ATOM   4750  H08 LYS A 325      23.245  -1.785  47.904  1.00  2.32           H  
ATOM   4751  H09 LYS A 325      24.604   3.304  45.497  1.00  2.32           H  
ATOM   4752  H10 LYS A 325      24.243   2.832  48.470  1.00  2.32           H  
ATOM   4753  H11 LYS A 325      24.240   0.978  46.058  1.00  2.32           H  
ATOM   4754  H12 LYS A 325      24.269   0.183  48.973  1.00  2.32           H  
ATOM   4755  H13 LYS A 325      24.824  -1.507  47.519  1.00  2.32           H  
ATOM   4756  N   GLN A 326      25.031   6.357  44.854  1.00  2.19           N  
ATOM   4757  CA  GLN A 326      25.885   7.389  44.228  1.00  2.19           C  
ATOM   4758  C   GLN A 326      25.463   8.827  44.584  1.00  2.19           C  
ATOM   4759  O   GLN A 326      26.043   9.802  44.104  1.00  2.19           O  
ATOM   4760  CB  GLN A 326      25.910   7.212  42.708  1.00  2.19           C  
ATOM   4761  CG  GLN A 326      26.667   5.953  42.282  1.00  2.19           C  
ATOM   4762  CD  GLN A 326      26.717   5.859  40.756  1.00  2.19           C  
ATOM   4763  NE2 GLN A 326      27.753   6.428  40.176  1.00  2.19           N  
ATOM   4764  OE1 GLN A 326      25.830   5.323  40.107  1.00  2.19           O  
ATOM   4765  H01 GLN A 326      28.462   6.878  40.737  1.00  2.19           H  
ATOM   4766  H02 GLN A 326      24.354   5.872  44.283  1.00  2.19           H  
ATOM   4767  H03 GLN A 326      26.886   7.245  44.634  1.00  2.19           H  
ATOM   4768  H04 GLN A 326      26.394   8.081  42.261  1.00  2.19           H  
ATOM   4769  H05 GLN A 326      26.160   5.075  42.681  1.00  2.19           H  
ATOM   4770  H06 GLN A 326      27.839   6.415  39.170  1.00  2.19           H  
ATOM   4771  H07 GLN A 326      24.879   7.112  42.367  1.00  2.19           H  
ATOM   4772  H08 GLN A 326      27.685   6.002  42.669  1.00  2.19           H  
ATOM   4773  N   GLY A 327      24.442   8.928  45.448  1.00  1.91           N  
ATOM   4774  CA  GLY A 327      23.871  10.202  45.904  1.00  1.91           C  
ATOM   4775  C   GLY A 327      23.141  10.958  44.790  1.00  1.91           C  
ATOM   4776  O   GLY A 327      22.670  10.397  43.797  1.00  1.91           O  
ATOM   4777  H01 GLY A 327      24.677  10.831  46.282  1.00  1.91           H  
ATOM   4778  H02 GLY A 327      24.040   8.074  45.808  1.00  1.91           H  
ATOM   4779  H03 GLY A 327      23.140   9.975  46.680  1.00  1.91           H  
ATOM   4780  N   LEU A 328      23.199  12.275  44.952  1.00  1.63           N  
ATOM   4781  CA  LEU A 328      22.472  13.250  44.122  1.00  1.63           C  
ATOM   4782  C   LEU A 328      22.817  13.233  42.629  1.00  1.63           C  
ATOM   4783  O   LEU A 328      21.958  13.542  41.802  1.00  1.63           O  
ATOM   4784  CB  LEU A 328      22.681  14.647  44.710  1.00  1.63           C  
ATOM   4785  CG  LEU A 328      21.748  15.704  44.111  1.00  1.63           C  
ATOM   4786  CD1 LEU A 328      20.274  15.366  44.346  1.00  1.63           C  
ATOM   4787  CD2 LEU A 328      22.058  17.047  44.757  1.00  1.63           C  
ATOM   4788  H01 LEU A 328      22.246  16.904  45.821  1.00  1.63           H  
ATOM   4789  H02 LEU A 328      23.782  12.632  45.696  1.00  1.63           H  
ATOM   4790  H03 LEU A 328      21.423  12.956  44.154  1.00  1.63           H  
ATOM   4791  H04 LEU A 328      23.712  14.950  44.525  1.00  1.63           H  
ATOM   4792  H05 LEU A 328      21.915  15.736  43.034  1.00  1.63           H  
ATOM   4793  H06 LEU A 328      19.950  15.792  45.295  1.00  1.63           H  
ATOM   4794  H07 LEU A 328      21.210  17.719  44.624  1.00  1.63           H  
ATOM   4795  H08 LEU A 328      22.456  14.585  45.775  1.00  1.63           H  
ATOM   4796  H09 LEU A 328      20.148  14.284  44.371  1.00  1.63           H  
ATOM   4797  H10 LEU A 328      22.941  17.480  44.288  1.00  1.63           H  
ATOM   4798  H11 LEU A 328      19.673  15.782  43.537  1.00  1.63           H  
ATOM   4799  N   TYR A 329      24.035  12.786  42.319  1.00  1.45           N  
ATOM   4800  CA  TYR A 329      24.491  12.614  40.926  1.00  1.45           C  
ATOM   4801  C   TYR A 329      23.512  11.756  40.102  1.00  1.45           C  
ATOM   4802  O   TYR A 329      23.253  12.050  38.938  1.00  1.45           O  
ATOM   4803  CB  TYR A 329      25.889  11.985  40.919  1.00  1.45           C  
ATOM   4804  CG  TYR A 329      26.385  11.664  39.504  1.00  1.45           C  
ATOM   4805  CD1 TYR A 329      26.686  12.686  38.612  1.00  1.45           C  
ATOM   4806  CD2 TYR A 329      26.588  10.340  39.136  1.00  1.45           C  
ATOM   4807  CE1 TYR A 329      27.207  12.385  37.361  1.00  1.45           C  
ATOM   4808  CE2 TYR A 329      27.114  10.036  37.887  1.00  1.45           C  
ATOM   4809  CZ  TYR A 329      27.425  11.061  37.000  1.00  1.45           C  
ATOM   4810  OH  TYR A 329      27.976  10.764  35.796  1.00  1.45           O  
ATOM   4811  H01 TYR A 329      28.000  11.554  35.251  1.00  1.45           H  
ATOM   4812  H02 TYR A 329      24.671  12.556  43.069  1.00  1.45           H  
ATOM   4813  H03 TYR A 329      24.529  13.598  40.458  1.00  1.45           H  
ATOM   4814  H04 TYR A 329      25.860  11.061  41.497  1.00  1.45           H  
ATOM   4815  H05 TYR A 329      26.513  13.724  38.895  1.00  1.45           H  
ATOM   4816  H06 TYR A 329      26.334   9.538  39.829  1.00  1.45           H  
ATOM   4817  H07 TYR A 329      27.445  13.187  36.662  1.00  1.45           H  
ATOM   4818  H08 TYR A 329      27.283   8.997  37.603  1.00  1.45           H  
ATOM   4819  H09 TYR A 329      26.578  12.709  41.353  1.00  1.45           H  
ATOM   4820  N   ARG A 330      22.887  10.803  40.790  1.00  1.14           N  
ATOM   4821  CA  ARG A 330      21.906   9.890  40.180  1.00  1.14           C  
ATOM   4822  C   ARG A 330      20.472  10.109  40.668  1.00  1.14           C  
ATOM   4823  O   ARG A 330      19.517   9.945  39.913  1.00  1.14           O  
ATOM   4824  CB  ARG A 330      22.271   8.440  40.504  1.00  1.14           C  
ATOM   4825  CG  ARG A 330      23.618   7.981  39.948  1.00  1.14           C  
ATOM   4826  CD  ARG A 330      23.672   8.125  38.431  1.00  1.14           C  
ATOM   4827  NE  ARG A 330      24.687   7.205  37.902  1.00  1.14           N  
ATOM   4828  CZ  ARG A 330      25.154   7.212  36.655  1.00  1.14           C  
ATOM   4829  NH1 ARG A 330      24.787   8.144  35.781  1.00  1.14           N1+
ATOM   4830  NH2 ARG A 330      25.914   6.213  36.236  1.00  1.14           N  
ATOM   4831  H01 ARG A 330      26.237   6.191  35.279  1.00  1.14           H  
ATOM   4832  H02 ARG A 330      23.095  10.702  41.773  1.00  1.14           H  
ATOM   4833  H03 ARG A 330      21.942  10.099  39.111  1.00  1.14           H  
ATOM   4834  H04 ARG A 330      21.495   7.794  40.093  1.00  1.14           H  
ATOM   4835  H05 ARG A 330      23.773   6.935  40.211  1.00  1.14           H  
ATOM   4836  H06 ARG A 330      23.934   9.150  38.169  1.00  1.14           H  
ATOM   4837  H07 ARG A 330      25.061   6.512  38.534  1.00  1.14           H  
ATOM   4838  H08 ARG A 330      24.174   8.893  36.069  1.00  1.14           H  
ATOM   4839  H09 ARG A 330      26.171   5.472  36.873  1.00  1.14           H  
ATOM   4840  H10 ARG A 330      22.349   8.378  41.589  1.00  1.14           H  
ATOM   4841  H11 ARG A 330      24.398   8.608  40.380  1.00  1.14           H  
ATOM   4842  H12 ARG A 330      22.698   7.887  38.003  1.00  1.14           H  
ATOM   4843  H13 ARG A 330      25.121   8.103  34.829  1.00  1.14           H  
ATOM   4844  N   SER A 331      20.330  10.452  41.946  1.00  0.93           N  
ATOM   4845  CA  SER A 331      19.018  10.447  42.622  1.00  0.93           C  
ATOM   4846  C   SER A 331      17.950  11.393  42.057  1.00  0.93           C  
ATOM   4847  O   SER A 331      16.767  11.143  42.269  1.00  0.93           O  
ATOM   4848  CB  SER A 331      19.148  10.651  44.131  1.00  0.93           C  
ATOM   4849  OG  SER A 331      19.683  11.941  44.422  1.00  0.93           O  
ATOM   4850  H01 SER A 331      19.831  12.021  45.367  1.00  0.93           H  
ATOM   4851  H02 SER A 331      21.148  10.725  42.471  1.00  0.93           H  
ATOM   4852  H03 SER A 331      18.648   9.444  42.407  1.00  0.93           H  
ATOM   4853  H04 SER A 331      19.810   9.888  44.540  1.00  0.93           H  
ATOM   4854  H05 SER A 331      18.158  10.573  44.581  1.00  0.93           H  
ATOM   4855  N   ASP A 332      18.361  12.445  41.349  1.00  0.95           N  
ATOM   4856  CA  ASP A 332      17.384  13.351  40.708  1.00  0.95           C  
ATOM   4857  C   ASP A 332      17.206  13.124  39.191  1.00  0.95           C  
ATOM   4858  O   ASP A 332      16.812  14.036  38.465  1.00  0.95           O  
ATOM   4859  CB  ASP A 332      17.779  14.807  40.984  1.00  0.95           C  
ATOM   4860  CG  ASP A 332      19.088  15.255  40.329  1.00  0.95           C  
ATOM   4861  OD1 ASP A 332      19.557  14.573  39.381  1.00  0.95           O  
ATOM   4862  OD2 ASP A 332      19.514  16.356  40.700  1.00  0.95           O1-
ATOM   4863  H01 ASP A 332      17.879  14.933  42.062  1.00  0.95           H  
ATOM   4864  H02 ASP A 332      19.350  12.625  41.249  1.00  0.95           H  
ATOM   4865  H03 ASP A 332      16.416  13.122  41.153  1.00  0.95           H  
ATOM   4866  H04 ASP A 332      16.993  15.424  40.549  1.00  0.95           H  
ATOM   4867  N   ASN A 333      17.657  11.966  38.722  1.00  0.93           N  
ATOM   4868  CA  ASN A 333      17.664  11.633  37.286  1.00  0.93           C  
ATOM   4869  C   ASN A 333      16.345  11.000  36.860  1.00  0.93           C  
ATOM   4870  O   ASN A 333      15.680  10.335  37.656  1.00  0.93           O  
ATOM   4871  CB  ASN A 333      18.765  10.616  36.967  1.00  0.93           C  
ATOM   4872  CG  ASN A 333      20.208  11.101  37.139  1.00  0.93           C  
ATOM   4873  ND2 ASN A 333      20.410  12.296  37.651  1.00  0.93           N  
ATOM   4874  OD1 ASN A 333      21.148  10.381  36.841  1.00  0.93           O  
ATOM   4875  H01 ASN A 333      19.623  12.875  37.907  1.00  0.93           H  
ATOM   4876  H02 ASN A 333      18.010  11.284  39.378  1.00  0.93           H  
ATOM   4877  H03 ASN A 333      17.831  12.569  36.752  1.00  0.93           H  
ATOM   4878  H04 ASN A 333      18.640  10.305  35.930  1.00  0.93           H  
ATOM   4879  H05 ASN A 333      21.352  12.634  37.788  1.00  0.93           H  
ATOM   4880  H06 ASN A 333      18.640   9.815  37.695  1.00  0.93           H  
ATOM   4881  N   HIS A 334      15.993  11.256  35.603  1.00  0.72           N  
ATOM   4882  CA  HIS A 334      14.971  10.474  34.877  1.00  0.72           C  
ATOM   4883  C   HIS A 334      13.627  10.353  35.614  1.00  0.72           C  
ATOM   4884  O   HIS A 334      13.023   9.279  35.690  1.00  0.72           O  
ATOM   4885  CB  HIS A 334      15.514   9.063  34.593  1.00  0.72           C  
ATOM   4886  CG  HIS A 334      16.832   9.068  33.835  1.00  0.72           C  
ATOM   4887  CD2 HIS A 334      17.841   8.250  34.084  1.00  0.72           C  
ATOM   4888  ND1 HIS A 334      17.212   9.956  32.922  1.00  0.72           N  
ATOM   4889  CE1 HIS A 334      18.468   9.699  32.605  1.00  0.72           C  
ATOM   4890  NE2 HIS A 334      18.847   8.651  33.319  1.00  0.72           N  
ATOM   4891  H01 HIS A 334      19.761   8.223  33.286  1.00  0.72           H  
ATOM   4892  H02 HIS A 334      16.445  12.021  35.122  1.00  0.72           H  
ATOM   4893  H03 HIS A 334      14.771  11.021  33.956  1.00  0.72           H  
ATOM   4894  H04 HIS A 334      14.776   8.520  34.002  1.00  0.72           H  
ATOM   4895  H05 HIS A 334      17.845   7.412  34.781  1.00  0.72           H  
ATOM   4896  H06 HIS A 334      19.079  10.248  31.888  1.00  0.72           H  
ATOM   4897  H07 HIS A 334      15.697   8.588  35.557  1.00  0.72           H  
ATOM   4898  N   ALA A 335      13.177  11.455  36.213  1.00  0.69           N  
ATOM   4899  CA  ALA A 335      11.884  11.472  36.922  1.00  0.69           C  
ATOM   4900  C   ALA A 335      10.752  11.015  35.985  1.00  0.69           C  
ATOM   4901  O   ALA A 335      10.776  11.278  34.780  1.00  0.69           O  
ATOM   4902  CB  ALA A 335      11.589  12.882  37.429  1.00  0.69           C  
ATOM   4903  H01 ALA A 335      11.613  13.582  36.593  1.00  0.69           H  
ATOM   4904  H02 ALA A 335      13.734  12.297  36.181  1.00  0.69           H  
ATOM   4905  H03 ALA A 335      11.942  10.786  37.767  1.00  0.69           H  
ATOM   4906  H04 ALA A 335      12.340  13.169  38.165  1.00  0.69           H  
ATOM   4907  H05 ALA A 335      10.602  12.902  37.891  1.00  0.69           H  
ATOM   4908  N   TRP A 336       9.799  10.290  36.557  1.00  0.71           N  
ATOM   4909  CA  TRP A 336       8.614   9.821  35.811  1.00  0.71           C  
ATOM   4910  C   TRP A 336       7.549  10.926  35.822  1.00  0.71           C  
ATOM   4911  O   TRP A 336       6.629  10.926  36.646  1.00  0.71           O  
ATOM   4912  CB  TRP A 336       8.040   8.545  36.441  1.00  0.71           C  
ATOM   4913  CG  TRP A 336       9.016   7.377  36.597  1.00  0.71           C  
ATOM   4914  CD1 TRP A 336      10.240   7.262  36.082  1.00  0.71           C  
ATOM   4915  CD2 TRP A 336       8.772   6.237  37.343  1.00  0.71           C  
ATOM   4916  CE2 TRP A 336       9.909   5.454  37.238  1.00  0.71           C  
ATOM   4917  CE3 TRP A 336       7.676   5.789  38.069  1.00  0.71           C  
ATOM   4918  NE1 TRP A 336      10.776   6.107  36.469  1.00  0.71           N  
ATOM   4919  CZ2 TRP A 336       9.950   4.217  37.866  1.00  0.71           C  
ATOM   4920  CZ3 TRP A 336       7.716   4.546  38.685  1.00  0.71           C  
ATOM   4921  CH2 TRP A 336       8.855   3.759  38.585  1.00  0.71           C  
ATOM   4922  H01 TRP A 336       8.889   2.783  39.070  1.00  0.71           H  
ATOM   4923  H02 TRP A 336       9.887  10.051  37.534  1.00  0.71           H  
ATOM   4924  H03 TRP A 336       8.909   9.592  34.787  1.00  0.71           H  
ATOM   4925  H04 TRP A 336       7.212   8.208  35.818  1.00  0.71           H  
ATOM   4926  H05 TRP A 336      10.726   7.999  35.443  1.00  0.71           H  
ATOM   4927  H06 TRP A 336       6.786   6.413  38.155  1.00  0.71           H  
ATOM   4928  H07 TRP A 336      11.697   5.778  36.218  1.00  0.71           H  
ATOM   4929  H08 TRP A 336      10.847   3.602  37.794  1.00  0.71           H  
ATOM   4930  H09 TRP A 336       6.853   4.188  39.247  1.00  0.71           H  
ATOM   4931  H10 TRP A 336       7.750   8.823  37.454  1.00  0.71           H  
ATOM   4932  N   LEU A 337       7.767  11.914  34.961  1.00  0.57           N  
ATOM   4933  CA  LEU A 337       6.888  13.093  34.890  1.00  0.57           C  
ATOM   4934  C   LEU A 337       5.759  12.923  33.873  1.00  0.57           C  
ATOM   4935  O   LEU A 337       5.950  12.343  32.806  1.00  0.57           O  
ATOM   4936  CB  LEU A 337       7.698  14.343  34.529  1.00  0.57           C  
ATOM   4937  CG  LEU A 337       8.819  14.680  35.519  1.00  0.57           C  
ATOM   4938  CD1 LEU A 337       9.539  15.947  35.058  1.00  0.57           C
[truncated: 367,343 more chars]
